# Supplementary material for: Characterization of the genomic alterations in poorly differentiated thyroid cancer
Source: Sci Rep. 2023 Nov 6;13:19154. doi: 10.1038/s41598-023-46466-5 (PMC10628257; doi:10.1038/s41598-023-46466-5)
Supplement: Supplementary file 3 — Supplementary Information 3. [file 41598_2023_46466_MOESM3_ESM.xlsx]

## Sheet: RNA expression
Transcript_ID	Gene_Symbol	Description	gene_biotype	Protein_ID	HGNC	MIM	P02_normal_adjacent_Read_Count	P02_tumor_Read_Count	P03_normal_adjacent_Read_Count	P03_tumor_Read_Count	P04_normal_adjacent_Read_Count	P04_tumor_Read_Count	P02_normal_adjacent_TPM	P02_tumor_TPM	P03_normal_adjacent_TPM	P03_tumor_TPM	P04_normal_adjacent_TPM	P04_tumor_TPM
NM_130786	A1BG	alpha-1-B glycoprotein	protein_coding	NP_570602.2	5	138670	304	103	257	247	187	588	3.85827	1.5178	4.14826	3.97563	3.34821	8.34183
NM_000014,NM_001347423,NM_001347424,NM_001347425,XM_006719056	A2M	alpha-2-macroglobulin	protein_coding	NP_000005.3;NP_001334352.2;NP_001334353.2;NP_001334354.2;XP_006719119.1	7	103950	14821	8959	13648	10095	12241	3674	135.932	94.8308	160.568	117.358	158.528	36.0882
NR_040112	A2MP1	alpha-2-macroglobulin pseudogene 1	transcribed_pseudogene	.	8	.	0	0	0	0	0	0	0	0	0	0	0	0
NM_000662,NM_001160170,NM_001160171,NM_001160172,NM_001160173,NM_001160174,NM_001160175,NM_001160176,NM_001160179,NM_001291962,XM_006716410,XM_011544687,XM_011544688,XM_011544689,XM_017013947	NAT1	N-acetyltransferase 1	protein_coding	NP_000653.3;NP_001153642.1;NP_001153643.1;NP_001153644.1;NP_001153645.1;NP_001153646.1;NP_001153647.1;NP_001153648.1;NP_001153651.1;NP_001278891.1;XP_006716473.1;XP_011542989.1;XP_011542990.1;XP_011542991.1;XP_016869436.1	7645	108345	274	51	337	203	169	99	5.96847	1.24623	9.04603	5.32513	4.1926	1.90168
NM_000015,XM_017012938	NAT2	N-acetyltransferase 2	protein_coding	NP_000006.2;XP_016868427.1	7646	612182	0	2	6	5	5	0	0	0.059963	0.18484	0.137043	0.148713	0
NM_001085	SERPINA3	serpin family A member 3	protein_coding	NP_001076.2	16	107280	287	0	508	0	87	0	7.82381	0	17.5887	0	3.32402	0
NM_001086,XM_005247104	AADAC	arylacetamide deacetylase	protein_coding	NP_001077.2;XP_005247161.1	17	600338	22	0	0	0	49	6	0.574597	0	0	0	1.81461	0.148914
NM_001087,NM_001302545,XM_024452712	AAMP	angio associated migratory cell protein	protein_coding	NP_001078.2;NP_001289474.1;XP_024308480.1	18	603488	4518	2621	3007	4011	3537	4466	108.294	74.1015	90.304	119.588	120.037	119.683
NM_001088,NM_001166579,NR_110548,XM_017024259	AANAT	aralkylamine N-acetyltransferase	protein_coding	NP_001079.1;NP_001160051.1;XP_016879748.1	19	600950	30	7	0	8	26	27	0.532878	0.117028	0	0.219479	0.799616	0.579273
NM_001605,XR_933220	AARS1	alanyl-tRNA synthetase 1	protein_coding	NP_001596.2	20	601065	10925	6341	7018	7911	7098	5774	136.917	92.7786	111.661	125.988	125.305	80.7739
NM_000663,NM_001127448,NM_020686,XM_011522400,XM_011522401	ABAT	4-aminobutyrate aminotransferase	protein_coding	NP_000654.2;NP_001120920.1;NP_065737.2;XP_011520702.1;XP_011520703.1	23	137150	3601	4025	2001	4563	5909	7981	32.0819	41.1219	22.5493	50.8533	73.0539	78.7956
NM_005502,XM_005251773,XM_005251776,XM_011518339,XM_011518340,XM_011518341,XM_011518342,XM_011518344,XM_017014378,XM_017014379,XM_017014380,XM_017014381,XM_017014382,XR_001746223	ABCA1	ATP binding cassette subfamily A member 1	protein_coding	NP_005493.2;XP_005251830.1;XP_005251833.1;XP_011516641.1;XP_011516642.1;XP_011516643.1;XP_011516644.1;XP_011516646.1;XP_016869867.1;XP_016869868.1;XP_016869869.1;XP_016869870.1;XP_016869871.1	29	600046	7676	9098	8881	5442	9467	13529	31.8319	45.2651	46.6689	28.8178	55.1799	62.9726
NM_001606,NM_212533,XM_006716996,XR_001746224	ABCA2	ATP binding cassette subfamily A member 2	protein_coding	NP_001597.2;NP_997698.1;XP_006717059.1	32	600047	34929	77108	17489	42703	29359	9872	186.07	480.05	118.19	289.653	220.164	58.7452
NM_001089	ABCA3	ATP binding cassette subfamily A member 3	protein_coding	NP_001080.2	33	601615	14656	31241	7284	11007	10785	4047	95.558	237.493	60.2778	91.1014	98.9734	29.4577
NM_001271696,NM_001271697,NM_001271698,NM_001271699,NM_004299	ABCB7	ATP binding cassette subfamily B member 7	protein_coding	NP_001258625.1;NP_001258626.1;NP_001258627.1;NP_001258628.1;NP_004290.2	48	300135	2739	1294	2486	1401	1890	1429	25.7389	14.1237	29.5699	16.6506	24.9352	14.95
NM_001025091,NM_001090	ABCF1	ATP binding cassette subfamily F member 1	protein_coding	NP_001020262.1;NP_001081.1	70	603429	6216	4628	4725	5640	3315	8325	78.5756	68.8798	75.8026	90.5083	58.9843	117.655
NM_000350	ABCA4	ATP binding cassette subfamily A member 4	protein_coding	NP_000341.2	34	601691	84	895	78	394	379	196	0.491296	6.12903	0.57819	2.93582	3.12745	1.28107
NM_005157,NM_007313	ABL1	ABL proto-oncogene 1, non-receptor tyrosine kinase	protein_coding	NP_005148.2;NP_009297.2	76	189980	14176	13472	6287	12259	11814	10294	106.793	116.505	58.9042	114.724	124.779	84.8995
NM_001091,NM_001272072,XM_017011944,XM_017011945,XM_017011946,XM_017011947	AOC1	amine oxidase copper containing 1	protein_coding	NP_001082.2;NP_001259001.1;XP_016867433.1;XP_016867434.1;XP_016867435.1;XP_016867436.1	80	104610	372	7	34	156	43	270	6.10294	0.11417	0.670586	3.25486	0.998325	4.91264
NM_001136000,NM_001136001,NM_001168236,NM_001168237,NM_001168238,NM_001168239,NM_005158,NM_007314,XM_005245088,XM_017001035,XR_921764,XR_921765	ABL2	ABL proto-oncogene 2, non-receptor tyrosine kinase	protein_coding	NP_001129472.1;NP_001129473.1;NP_001161708.1;NP_001161709.1;NP_001161710.1;NP_001161711.1;NP_005149.4;NP_009298.1;XP_005245145.1;XP_016856524.1	77	164690	5547	3317	5045	3055	6177	3590	21.5902	17.3955	25.584	16.7622	33.903	19.3095
NM_020469	ABO	ABO, alpha 1-3-N-acetylgalactosaminyltransferase and alpha 1-3-galactosyltransferase	protein_coding	NP_065202.2	79	110300	2173	225	521	2413	2635	3328	14.7566	1.77469	4.48848	20.7958	25.1813	25.2285
NM_001092,NM_001159746,NM_001256847,NM_001282149,NM_001322840,NM_001322841,NM_001322842,NM_021962,XM_011523810,XM_011523811,XM_011523812,XM_011523813,XM_011523814,XM_011523815,XM_017024539,XM_017024540,XM_017024541,XM_017024542,XM_017024543,XR_001752501,XR_934019	ABR	ABR activator of RhoGEF and GTPase	protein_coding	NP_001083.2;NP_001153218.1;NP_001243776.1;NP_001269078.1;NP_001309769.1;NP_001309770.1;NP_001309771.1;NP_068781.2;XP_011522112.1;XP_011522113.2;XP_011522114.1;XP_011522115.1;XP_011522116.1;XP_011522117.1;XP_016880028.1;XP_016880029.1;XP_016880030.1;XP_016880031.1;XP_016880032.1	81	600365	8209	5857	11947	6534	4740	19426	65.8547	57.5496	125.933	68.6101	56.3862	178.144
NM_001130410,NM_001607,NR_024024,XM_006713122,XM_006713123,XM_011533650	ACAA1	acetyl-CoA acyltransferase 1	protein_coding	NP_001123882.1;NP_001598.1;XP_006713185.1;XP_006713186.1;XP_011531952.1	82	604054	3637	1923	2361	2768	2372	11069	87.8475	54.3273	70.3663	85.4793	82.8548	286.574
NM_198834,NM_198836,NM_198837,NM_198838,NM_198839,XM_005257267,XM_006721853,XM_011524701,XM_011524703,XM_011524704,XM_017024553,XM_017024554,XM_017024555,XR_001752504	ACACA	acetyl-CoA carboxylase alpha	protein_coding	NP_942131.1;NP_942133.1;NP_942134.1;NP_942135.1;NP_942136.1;XP_005257324.1;XP_006721916.1;XP_011523003.1;XP_011523005.1;XP_011523006.1;XP_016880042.1;XP_016880043.1;XP_016880044.1	84	200350	6588	4424	4474	4607	5054	5968	29.4146	22.7762	25.3836	26.3258	30.9852	29.5063
NM_001093,XM_006719367,XM_011538259,XM_011538263,XM_011538264,XM_011538265,XM_017019252,XR_002957320,XR_002957321,XR_002957322,XR_944530,XR_944532	ACACB	acetyl-CoA carboxylase beta	protein_coding	NP_001084.3;XP_006719430.1;XP_011536561.1;XP_011536565.1;XP_011536566.1;XP_011536567.1;XP_016874741.1	85	601557	22856	6715	7595	20734	13431	33101	105.551	42.1399	42.7749	132.839	85.4141	202.83
NM_001608,XM_005246517,XM_017003955	ACADL	acyl-CoA dehydrogenase long chain	protein_coding	NP_001599.1;XP_005246574.1;XP_016859444.1	88	609576	2741	1389	1280	1722	3195	587	46.7009	27.6286	27.5485	37.0483	76.8153	11.1568
NM_000016,NM_001127328,NM_001286042,NM_001286043,NM_001286044	ACADM	acyl-CoA dehydrogenase medium chain	protein_coding	NP_000007.1;NP_001120800.1;NP_001272971.1;NP_001272972.1;NP_001272973.1	89	607008	2292	1125	2485	1044	2257	1880	42.9006	24.3307	59.4325	24.414	59.3415	39.6926
NM_000017,NM_001302554	ACADS	acyl-CoA dehydrogenase short chain	protein_coding	NP_000008.1;NP_001289483.1	90	606885	843	262	308	555	685	1769	19.5032	7.04567	9.01421	16.3014	22.3027	45.7149
NM_001330174,NM_001609	ACADSB	acyl-CoA dehydrogenase short/branched chain	protein_coding	NP_001317103.1;NP_001600.1	91	600301	1669	657	1490	856	1546	528	12.3076	5.64653	13.9391	8.02118	16.01	4.3469
NM_000018,NM_001033859,NM_001270447,NM_001270448,XM_006721516,XM_011523829,XM_011523830,XM_024450741,XR_934021,XR_934022,XR_934023	ACADVL	acyl-CoA dehydrogenase very long chain	protein_coding	NP_000009.1;NP_001029031.1;NP_001257376.1;NP_001257377.1;XP_006721579.2;XP_011522131.1;XP_011522132.1;XP_024306509.1	92	609575	19778	26520	11407	20156	11447	47617	385.293	601.557	283.23	499.567	317.614	1040.07
NM_000019,XM_006718835,XM_017017681,XM_017017682,XM_017017683,XM_024448511,XM_024448512,XM_024448513,XM_024448514,XM_024448515	ACAT1	acetyl-CoA acetyltransferase 1	protein_coding	NP_000010.1;XP_006718898.1;XP_016873170.1;XP_016873171.1;XP_016873172.1;XP_024304279.1;XP_024304280.1;XP_024304281.1;XP_024304282.1;XP_024304283.1	93	607809	1535	566	969	435	1545	1198	38.5935	16.924	31.4573	14.6107	54.7219	34.4608
NM_001303253,NM_005891	ACAT2	acetyl-CoA acetyltransferase 2	protein_coding	NP_001290182.1;NP_005882.2	94	100678	361	202	344	170	293	228	10.1793	6.62582	12.1962	6.07771	11.5422	7.15684
NM_001094,NM_183377	ASIC2	acid sensing ion channel subunit 2	protein_coding	NP_001085.2;NP_899233.1	99	601784	0	13	0	7	8	66	0	0.167894	0	0.098112	0.166742	1.17408
NM_001095,NM_001256830,NM_020039,NR_046389,XM_011538350,XM_011538351,XM_011538352	ASIC1	acid sensing ion channel subunit 1	protein_coding	NP_001086.2;NP_001243759.1;NP_064423.2;XP_011536652.1;XP_011536653.1;XP_011536654.1	100	602866	383	117	131	505	75	1525	4.22666	1.54898	1.78065	7.11134	1.14289	18.6807
NM_000665,NM_001282449,NM_001302621,NM_001302622,NM_001367915,NM_001367917,NM_001367918,NM_001367919,NR_160407,NR_160408	ACHE	acetylcholinesterase (Cartwright blood group)	protein_coding	NP_000656.1;NP_001269378.1;NP_001289550.1;NP_001289551.1;NP_001354844.1;NP_001354846.1;NP_001354847.1;NP_001354848.1	108	100740	395	8	1122	95	44	65	6.63912	0.135262	23.8685	2.21373	0.988348	1.05639
NM_001096,NM_001303274,NM_001303275,NM_198830,XM_005257395,XM_017024688	ACLY	ATP citrate lyase	protein_coding	NP_001087.2;NP_001290203.1;NP_001290204.1;NP_942127.1;XP_005257452.1;XP_016880177.1	115	108728	9874	5555	8239	7000	7746	5995	98.6146	64.6567	104.494	88.7095	108.937	66.8699
NM_001278352,NM_001362840,NM_002197,XM_011517888	ACO1	aconitase 1	protein_coding	NP_001265281.1;NP_001349769.1;NP_002188.1;XP_011516190.1	117	100880	3901	5565	2226	2008	2584	4969	23.2916	40.2296	16.9442	15.4654	21.5481	32.9888
NM_001097	ACR	acrosin	protein_coding	NP_001088.2	126	102480	28	74	33	85	26	23	0.813082	2.58052	1.24607	3.2195	1.07934	0.762309
NM_001098,XM_017028812,XM_024452250	ACO2	aconitase 2	protein_coding	NP_001089.1;XP_016884301.1;XP_024308018.1	118	100850	10785	3107	4446	5987	4982	6418	160.945	56.7653	84.3521	118.94	102.382	107.506
NM_001185039,NM_004035,NM_007292,XM_011524868,XM_011524869	ACOX1	acyl-CoA oxidase 1	protein_coding	NP_001171968.1;NP_004026.2;NP_009223.2;XP_011523170.1;XP_011523171.1	119	609751	5367	3142	3621	2296	5282	5845	31.4489	21.5881	27.0034	17.0434	43.6015	38.219
NM_001040649,NM_004300,NM_007099,NR_024080	ACP1	acid phosphatase 1	protein_coding	NP_001035739.1;NP_004291.1;NP_009030.1	122	171500	2817	1037	2261	640	2023	810	87.9927	38.4931	89.6054	26.9197	86.6762	34.9024
NM_001302489,NM_001302490,NM_001302491,NM_001302492,NM_001357016,NM_001610,XR_001747908	ACP2	acid phosphatase 2, lysosomal	protein_coding	NP_001289418.1;NP_001289419.1;NP_001289420.1;NP_001289421.1;NP_001343945.1;NP_001601.1	123	171650	2103	2488	1863	2517	1591	2483	42.7926	58.9162	48.2619	64.9902	45.7529	56.271
NM_001111034,NM_001111035,NM_001111036,NM_001322023,NM_001611,XM_005259938,XM_011528069	ACP5	acid phosphatase 5, tartrate resistant	protein_coding	NP_001104504.1;NP_001104505.1;NP_001104506.1;NP_001308952.1;NP_001602.1;XP_005259995.1;XP_011526371.1	124	171640	1753	53	2577	22	509	100	47.2409	1.51887	92.0412	0.691859	21.3101	2.75141
NM_001099,NM_001134194,NM_001292037,XM_011512946,XM_011512947	ACP3	acid phosphatase 3	protein_coding	NP_001090.2;NP_001127666.1;NP_001278966.1;XP_011511248.1;XP_011511249.1	125	171790	135	354	187	266	178	216	1.97591	6.85837	4.14782	5.91543	4.28438	3.27909
NM_001612,NM_020069,NM_020107,NM_020108	ACRV1	acrosomal vesicle protein 1	protein_coding	NP_001603.1;NP_064454.1;NP_064492.1;NP_064493.1	127	102525	21	11	0	5	0	0	0.447567	0.263091	0	0.128279	0	0
NM_001100	ACTA1	actin alpha 1, skeletal muscle	protein_coding	NP_001091.1	129	102610	29	23	13	47	25	26	0.82098	0.756214	0.468749	1.69068	1.00461	0.81218
NM_001141945,NM_001320855,NM_001613	ACTA2	actin alpha 2, smooth muscle	protein_coding	NP_001135417.1;NP_001307784.1;NP_001604.1	130	102620	4158	2785	4363	2647	4967	3360	123.652	84.1894	162.623	104.08	212.956	94.2147
NM_001101	ACTB	actin beta	protein_coding	NP_001092.1	132	102630	154518	51226	104525	36889	75210	111893	3670.86	1418.85	3151.63	1112.51	2514.72	2967.6
gene-ACTBP2	ACTBP2	ACTB pseudogene 2	pseudogene	.	135	.	37	7	17	12	17	61	0.880032	0.181051	0.492127	0.355425	0.568455	1.63183
gene-ACTBP4	ACTBP4	ACTB pseudogene 4	pseudogene	.	137	.	128	135	112	233	161	339	3.11498	3.83251	3.47436	7.23423	5.52834	9.2336
gene-ACTBP7	ACTBP7	ACTB pseudogene 7	pseudogene	.	140	.	16	23	28	8	35	216	0.364473	0.636438	0.84924	0.233007	1.15668	5.79046
gene-ACTBP8	ACTBP8	ACTB pseudogene 8	pseudogene	.	141	.	2	0	0	2	0	143	0.04385	0	0	0.051078	0	3.86062
gene-ACTBP9	ACTBP9	ACTB pseudogene 9	pseudogene	.	142	.	2	1	0	0	0	0	0.032822	0.00513	0	0	0	0
NM_005159	ACTC1	actin alpha cardiac muscle 1	protein_coding	NP_005150.1	143	102540	22	0	23	6	21	11	0.684345	0	0.881487	0.229031	0.919336	0.380104
NM_001199954,NM_001614,NR_037688	ACTG1	actin gamma 1	protein_coding	NP_001186883.1;NP_001605.1	144	102560	63162	43478	36890	30089	38628	66795	1433.72	1136.42	1049.05	856.01	1218.2	1670.3
NM_001199893,NM_001615	ACTG2	actin gamma 2, smooth muscle	protein_coding	NP_001186822.1;NP_001606.1	145	102545	131	241	102	218	99	57	3.72173	8.211	3.77445	7.96122	3.9571	1.8132
gene-ACTG1P1	ACTG1P1	actin gamma 1 pseudogene 1	pseudogene	.	146	.	89	49	36	102	76	34	1.95772	1.2505	1.00094	2.87292	2.37082	0.840532
gene-ACTG1P3	ACTG1P3	actin gamma 1 pseudogene 3	pseudogene	.	148	.	203	254	168	545	123	914	5.16492	7.54678	5.44	17.6777	4.39821	26.0729
NM_001322033,NM_004924,XM_005259281,XM_006723406,XM_017027331	ACTN4	actinin alpha 4	protein_coding	NP_001308962.1;NP_004915.2;XP_005259338.1;XP_006723469.1;XP_016882820.1	166	604638	32128	38641	18085	30574	24488	56304	355.178	517.298	227.021	424.449	380.32	620.812
gene-ACTG1P9	ACTG1P9	actin gamma 1 pseudogene 9	pseudogene	.	154	.	8	11	3	12	5	1	0.208198	0.309296	0.067099	0.396122	0.150513	0.017879
gene-ACTG1P10	ACTG1P10	actin gamma 1 pseudogene 10	pseudogene	.	155	.	9	5	46	0	7	0	0.185526	0.119061	1.29541	0	0.207654	0
NM_004301,NM_177989,NM_178042	ACTL6A	actin like 6A	protein_coding	NP_004292.1;NP_817126.1;NP_829888.1	24124	604958	1396	748	1208	496	850	608	33.3789	20.4881	36.7016	14.8166	28.5592	16.1565
NM_001102,NM_001130004,NM_001130005,XM_011537265,XM_011537266,XM_011537267,XM_011537268,XM_017021720,XM_017021721,XM_017021722,XM_017021723,XM_017021725,XM_017021726,XM_017021727,XM_017021728	ACTN1	actinin alpha 1	protein_coding	NP_001093.1;NP_001123476.1;NP_001123477.1;XP_011535567.1;XP_011535568.1;XP_011535569.1;XP_011535570.1;XP_016877209.1;XP_016877210.1;XP_016877211.1;XP_016877212.1;XP_016877214.1;XP_016877215.1;XP_016877216.1;XP_016877217.1	163	102575	10180	10919	8623	8851	8441	8878	112.031	142.007	123.319	123.893	133.811	113.018
NM_001103,NM_001278343,NM_001278344	ACTN2	actinin alpha 2	protein_coding	NP_001094.1;NP_001265272.1;NP_001265273.1	164	102573	49	7	127	11	65	89	0.404627	0.059953	1.34002	0.114264	0.762328	0.829566
NM_001104,NM_001258371	ACTN3	actinin alpha 3	protein_coding	NP_001095.2;NP_001245300.2	165	102574	80	42	43	22	30	6	1.18074	0.667392	0.798471	0.380513	0.569458	0.088783
NM_001105,NM_001111067,NM_001347663,NM_001347664,NM_001347665,NM_001347666,NM_001347667,XM_006712825,XM_011512108	ACVR1	activin A receptor type 1	protein_coding	NP_001096.1;NP_001104537.1;NP_001334592.1;NP_001334593.1;NP_001334594.1;NP_001334595.1;NP_001334596.1;XP_006712888.1;XP_011510410.1	171	102576	4709	2490	2405	3367	6489	5805	60.6205	38.998	40.8539	60.5066	132.574	87.2668
NM_004302,NM_020327,NM_020328,XM_011538966,XM_011538967,XM_017020201	ACVR1B	activin A receptor type 1B	protein_coding	NP_004293.1;NP_064732.3;NP_064733.3;XP_011537268.1;XP_011537269.1;XP_016875690.1	172	601300	3568	1210	1783	1285	3348	2198	35.4245	14.5726	22.719	19.3776	46.0692	28.3981
NM_001278579,NM_001278580,NM_001616	ACVR2A	activin A receptor type 2A	protein_coding	NP_001265508.1;NP_001265509.1;NP_001607.1	173	102581	3047	1344	1917	1020	3193	783	25.1456	12.928	20.091	10.6739	37.029	7.23574
NM_001106,XM_005265583,XM_017007514,XM_017007515,XM_017007516	ACVR2B	activin A receptor type 2B	protein_coding	NP_001097.2;XP_005265640.1;XP_016863003.1;XP_016863004.1;XP_016863005.1	174	602730	1290	1813	561	1172	768	1364	4.37816	7.44661	2.57596	4.9125	3.92705	5.26323
NM_000020,NM_001077401,XM_005269235,XM_011539008,XM_024449279	ACVRL1	activin A receptor like type 1	protein_coding	NP_000011.2;NP_001070869.1;XP_005269292.1;XP_011537310.1;XP_024305047.1	175	601284	1393	1373	821	1309	773	182	14.5453	17.0742	10.9443	17.4667	11.3671	2.12615
NM_000666,NM_001198895,NM_001198896,NM_001198897,NM_001198898	ACY1	aminoacylase 1	protein_coding	NP_000657.1;NP_001185824.1;NP_001185825.1;NP_001185826.1;NP_001185827.1	177	104620	945	1351	354	731	694	594	28.9557	47.9077	14.0577	28.0945	29.559	20.0963
NM_001107,NM_001302616,NM_001302617,NR_126393,NR_126394,NR_126395	ACYP1	acylphosphatase 1	protein_coding	NP_001098.1;NP_001289545.1;NP_001289546.1	179	600875	996	390	591	902	951	638	62.4524	28.7956	48.9957	78.1434	83.245	50.2717
NM_001320586,NM_001320587,NM_001320588,NM_001320589,NM_001320590,NM_138448,XM_017005406,XM_017005407,XM_017005408,XM_017005409,XM_017005410,XM_017005411,XM_017005412,XM_017005413,XR_001739083	ACYP2	acylphosphatase 2	protein_coding	NP_001307515.1;NP_001307516.1;NP_001307517.1;NP_001307518.1;NP_001307519.1;NP_612457.1;XP_016860895.1;XP_016860896.1;XP_016860897.1;XP_016860898.1;XP_016860899.1;XP_016860900.1;XP_016860901.1;XP_016860902.1	180	102595	278	200	294	229	298	183	7.66301	6.31887	13.7157	8.04857	13.5815	6.62101
NM_000022,NM_001322050,NM_001322051,NR_136160	ADA	adenosine deaminase	protein_coding	NP_000013.2;NP_001308979.1;NP_001308980.1	186	608958	521	1159	851	286	222	300	14.9559	38.949	31.1018	10.4621	8.93855	9.66507
NM_001109,NM_001164489,NM_001164490,XM_011539117,XM_017015465,XM_017015466	ADAM8	ADAM metallopeptidase domain 8	protein_coding	NP_001100.3;NP_001157961.1;NP_001157962.1;XP_011537419.2;XP_016870954.1;XP_016870955.1	215	602267	2595	413	3028	1041	732	260	35.1596	6.74429	52.1371	17.7347	13.9894	3.63682
NM_001110,NM_001320570,XM_024449818	ADAM10	ADAM metallopeptidase domain 10	protein_coding	NP_001101.1;NP_001307499.1;XP_024305586.1	188	602192	11011	5923	11861	7460	13554	6405	42.5671	26.7922	58.2607	36.7315	73.9046	27.7311
NM_001025107,NM_001111,NM_001193495,NM_001365045,NM_001365046,NM_001365047,NM_001365048,NM_001365049,NM_015840,NM_015841,XM_006711113,XM_011509061,XM_011509062	ADAR	adenosine deaminase RNA specific	protein_coding	NP_001020278.1;NP_001102.3;NP_001180424.1;NP_001351974.1;NP_001351975.1;NP_001351976.1;NP_001351977.1;NP_001351978.1;NP_056655.3;NP_056656.3;XP_006711176.1;XP_011507363.2;XP_011507364.1	225	146920	20971	18660	19368	12526	12611	12683	137.92	143.368	162.772	104.916	116.48	94.6079
NM_001112,NM_001160230,NM_001346687,NM_001346688,NM_015833,NM_015834,NR_027672,NR_027673,NR_027674,NR_073200,NR_144483,XM_006723954,XM_011529425,XM_011529432,XM_017028242,XM_017028243,XM_017028244,XM_017028245,XM_017028246,XM_017028247,XM_017028248,XM_017028249,XM_017028250,XM_017028251,XM_017028253,XM_017028254,XM_017028255,XM_024452043,XR_001754786,XR_001754787,XR_001754791,XR_001754792,XR_0017…	ADARB1	adenosine deaminase RNA specific B1	protein_coding	NP_001103.1;NP_001153702.1;NP_001333616.1;NP_001333617.1;NP_056648.1;NP_056649.1;XP_006724017.1;XP_011527727.1;XP_011527734.1;XP_016883731.1;XP_016883732.1;XP_016883733.1;XP_016883734.1;XP_016883735.1;XP_016883736.1;XP_016883737.1;XP_016883738.1;XP_016883739.1;XP_016883740.1;XP_016883742.1;XP_016883743.1;XP_016883744.1;XP_024307811.1	226	601218	4121	4419	5895	4525	1690	837	31.0874	35.3795	52.958	47.483	16.434	7.95978
NM_018702	ADARB2	adenosine deaminase RNA specific B2 (inactive)	protein_coding	NP_061172.1	227	602065	88	55	12	11	11	20	0.442129	0.322604	0.073084	0.070035	0.07517	0.108975
NM_001281768,NM_021116,XM_005249584,XM_005249585	ADCY1	adenylate cyclase 1	protein_coding	NP_001268697.1;NP_066939.1;XP_005249641.1;XP_005249642.1	232	103072	1069	581	884	972	887	1136	4.60415	2.30354	4.24199	4.64995	6.40154	4.5437
NM_020546,XM_011513942,XR_001741973,XR_001741974,XR_427657	ADCY2	adenylate cyclase 2	protein_coding	NP_065433.2;XP_011512244.1	233	103071	114	1231	70	18	152	41	0.743072	14.571	0.571231	0.145097	1.38465	0.290289
NM_001320613,NM_001377128,NM_001377129,NM_001377130,NM_001377131,NM_001377132,NM_004036,XM_006711925,XM_011532489,XM_011532490,XM_011532491,XM_011532492,XM_011532493,XM_011532494,XM_011532496,XM_017003187,XM_017003188,XM_017003189,XM_017003191,XM_017003192	ADCY3	adenylate cyclase 3	protein_coding	NP_001307542.1;NP_001364057.1;NP_001364058.1;NP_001364059.1;NP_001364060.1;NP_001364061.1;NP_004027.2;XP_006711988.1;XP_011530791.1;XP_011530792.1;XP_011530793.1;XP_011530794.1;XP_011530795.1;XP_011530796.1;XP_011530798.1;XP_016858676.1;XP_016858677.1;XP_016858678.1;XP_016858680.1;XP_016858681.1	234	600291	3838	875	3913	2011	2099	1107	35.131	11.078	46.3282	24.6749	25.8639	11.0779
NM_001199642,NM_001378259,NM_183357,XM_005247078,XM_006713483,XM_006713484,XM_011512359,XM_011512360,XM_011512361,XM_017005638,XM_017005639	ADCY5	adenylate cyclase 5	protein_coding	NP_001186571.1;NP_001365188.1;NP_899200.1;XP_005247135.1;XP_006713546.1;XP_006713547.1;XP_011510661.1;XP_011510662.1;XP_011510663.1;XP_016861127.1;XP_016861128.1	236	600293	895	3187	981	43	132	17	5.86062	24.192	8.06758	0.346823	1.19018	0.119769
NM_015270,XM_006719210,XM_017018743,XR_001748565	ADCY6	adenylate cyclase 6	protein_coding	NP_056085.1;XP_006719273.1;XP_016874232.1	237	600294	8663	6796	3906	8914	7905	7923	60.3508	54.6889	33.9336	78.128	77.3454	61.2325
NM_001114,NM_001286057,XM_011522835,XM_011522836,XM_011522837,XM_011522838,XM_011522839,XM_011522840,XM_011522842,XM_017022896,XM_017022897,XM_017022898,XM_017022899,XR_001751822	ADCY7	adenylate cyclase 7	protein_coding	NP_001105.1;NP_001272986.1;XP_011521137.1;XP_011521138.1;XP_011521139.1;XP_011521140.1;XP_011521141.1;XP_011521142.1;XP_011521144.1;XP_016878385.1;XP_016878386.1;XP_016878387.1;XP_016878388.1	238	600385	10541	2251	14278	766	1970	1757	73.5489	18.1134	127.071	6.70804	19.8992	14.2779
NM_001115,XM_005250769,XM_006716501,XM_017013006,XM_017013007	ADCY8	adenylate cyclase 8	protein_coding	NP_001106.1;XP_005250826.1;XP_006716564.1;XP_016868495.1;XP_016868496.1	239	103070	0	0	8	0	0	1166	0	0	0.092525	0	0	12.8774
NM_001116,XM_005255079,XM_011522353	ADCY9	adenylate cyclase 9	protein_coding	NP_001107.2;XP_005255136.1;XP_011520655.1	240	603302	20661	24974	8254	22306	18025	23884	113.867	158.93	56.7114	154.437	139.317	148.708
NM_001099733,NM_001117,XM_005258081	ADCYAP1	adenylate cyclase activating polypeptide 1	protein_coding	NP_001093203.1;NP_001108.2;XP_005258138.2	241	102980	0	2	5	4	7	8	0	0.02566	0.071282	0.054808	0.103251	0.105663
NM_001118,NM_001199635,NM_001199636,NM_001199637,XM_005249618,XM_006715645,XM_017011736,XM_017011737,XM_017011738	ADCYAP1R1	ADCYAP receptor type I	protein_coding	NP_001109.2;NP_001186564.1;NP_001186565.1;NP_001186566.1;XP_005249675.1;XP_006715708.1;XP_016867225.1;XP_016867226.1;XP_016867227.1	242	102981	518	9	65	147	279	14	3.38468	0.063742	0.52831	1.18729	2.55946	0.098563
NM_001119,NM_001286645,NM_001354754,NM_001354755,NM_001354756,NM_001354757,NM_001354758,NM_001354759,NM_001354761,NM_001354762,NM_014189,NM_014190,NM_176801,XM_005247934,XM_017007703,XM_017007704,XM_017007705,XM_017007706,XM_017007709,XM_024453887,XR_002959706,XR_002959707	ADD1	adducin 1	protein_coding	NP_001110.2;NP_001273574.1;NP_001341683.1;NP_001341684.1;NP_001341685.1;NP_001341686.1;NP_001341687.1;NP_001341688.1;NP_001341690.1;NP_001341691.1;NP_054908.2;NP_054909.2;NP_789771.1;XP_005247991.1;XP_016863192.1;XP_016863193.1;XP_016863194.1;XP_016863195.1;XP_016863198.1;XP_024309655.1	243	102680	18043	16343	12357	12233	11822	9560	193.4	204.145	166.501	168.198	179.113	115.231
NM_001185054,NM_001185055,NM_001617,NM_017482,NM_017488,XM_011532502	ADD2	adducin 2	protein_coding	NP_001171983.1;NP_001171984.1;NP_001608.1;NP_059516.2;NP_059522.1;XP_011530804.1	244	102681	1256	42	1096	181	172	41	6.48448	0.222968	7.25926	1.443	1.2104	0.207105
NM_001121,NM_001320591,NM_001320592,NM_001320593,NM_001320594,NM_016824,NM_019903,XM_024447794,XM_024447795,XM_024447796,XM_024447797,XM_024447798,XM_024447799,XM_024447800,XM_024447801,XM_024447802,XM_024447803,XM_024447804,XM_024447805,XM_024447806,XM_024447807,XM_024447808,XM_024447809,XM_024447810,XM_024447811,XM_024447812,XM_024447813,XM_024447814	ADD3	adducin 3	protein_coding	NP_001112.2;NP_001307520.1;NP_001307521.1;NP_001307522.1;NP_001307523.1;NP_058432.1;NP_063968.1;XP_024303562.1;XP_024303563.1;XP_024303564.1;XP_024303565.1;XP_024303566.1;XP_024303567.1;XP_024303568.1;XP_024303569.1;XP_024303570.1;XP_024303571.1;XP_024303572.1;XP_024303573.1;XP_024303574.1;XP_024303575.1;XP_024303576.1;XP_024303577.1;XP_024303578.1;XP_024303579.1;XP_024303580.1;XP_024303581.1;XP_…	245	601568	19666	9443	14145	7693	19007	3169	194.005	109.766	179.057	96.5601	263.774	35.0802
NM_001122,NR_038064,XM_017014259	PLIN2	perilipin 2	protein_coding	NP_001113.2;XP_016869748.1	248	103195	1006	612	1014	547	786	798	23.0115	16.3819	28.6792	15.6687	25.568	19.8277
NM_000667	ADH1A	alcohol dehydrogenase 1A (class I), alpha polypeptide	protein_coding	NP_000658.1	249	103700	405	0	188	6	107	2	11.961	0	7.03616	0.199672	4.42929	0.047155
NM_000668,NM_001286650	ADH1B	alcohol dehydrogenase 1B (class I), beta polypeptide	protein_coding	NP_000659.2;NP_001273579.1	250	103720	5662	0	3459	9	1781	12	59.9211	0	46.4518	0.106688	26.5076	0.135624
NM_000669,NR_133005	ADH1C	alcohol dehydrogenase 1C (class I), gamma polypeptide	protein_coding	NP_000660.1	251	103730	364	0	170	44	250	5	10.7658	0	6.37288	1.62356	10.3929	0.13679
NM_000670,NM_001306171,NM_001306172	ADH4	alcohol dehydrogenase 4 (class II), pi polypeptide	protein_coding	NP_000661.2;NP_001293100.1;NP_001293101.1	252	103740	20	0	5	0	0	0	0.397296	0	0.126439	0	0	0
NM_000671	ADH5	alcohol dehydrogenase 5 (class III), chi polypeptide	protein_coding	NP_000662.3	253	103710	1312	383	899	413	1595	414	21.2848	7.24566	18.5026	8.50968	36.4363	7.49074
NM_000672,NM_001102470,NR_132990	ADH6	alcohol dehydrogenase 6 (class V)	protein_coding	NP_000663.1;NP_001095940.1	255	103735	0	0	0	4	7	10	0	0	0	0.048129	0.11843	0.128454
NM_000673,NM_001166504	ADH7	alcohol dehydrogenase 7 (class IV), mu or sigma polypeptide	protein_coding	NP_000664.2;NP_001159976.1	256	600086	0	0	0	0	2	0	0	0	0	0	0.052413	0
NM_001123,NM_001202449,NM_001202450,NM_001369123,NM_001369124,NM_006721,XM_017015698,XM_017015699,XM_017015702,XM_017015703,XM_017015704,XM_017015705,XM_017015706	ADK	adenosine kinase	protein_coding	NP_001114.2;NP_001189378.1;NP_001189379.1;NP_001356052.1;NP_001356053.1;NP_006712.2;XP_016871187.1;XP_016871188.1;XP_016871191.1;XP_016871192.1;XP_016871193.1;XP_016871194.1;XP_016871195.1	257	102750	2217	1067	2021	1704	1991	704	49.381	27.7817	56.7727	48.0558	63.1001	17.4839
NM_001124	ADM	adrenomedullin	protein_coding	NP_001115.1	259	103275	518	402	417	350	407	994	14.9271	13.5058	15.2383	12.8128	16.49	31.9864
NM_000674,NM_001048230,NM_001365065,NM_001365066,XM_005244901,XM_005244902	ADORA1	adenosine A1 receptor	protein_coding	NP_000665.1;NP_001041695.1;NP_001351994.1;NP_001351995.1;XP_005244958.1;XP_005244959.1	262	102775	1236	2926	553	535	151	921	18.827	49.0742	10.2624	9.45371	3.16419	15.5491
NM_000675,NM_001278497,NM_001278498,NM_001278499,NM_001278500,NR_103543,NR_103544	ADORA2A	adenosine A2a receptor	protein_coding	NP_000666.2;NP_001265426.1;NP_001265427.1;NP_001265428.1;NP_001265429.1	263	102776	1337	40	1623	75	74	21	22.9352	0.736971	35.7521	1.55665	1.74888	0.381884
NM_000676,XM_011523659,XM_011523661,XM_017024197,XR_001752428	ADORA2B	adenosine A2b receptor	protein_coding	NP_000667.1;XP_011521961.1;XP_011521963.1;XP_016879686.1	264	600446	25	21	51	14	19	77	0.347143	0.538047	1.42041	0.322462	0.600505	1.93937
gene-ADORA2BP1	ADORA2BP1	adenosine A2b receptor pseudogene 1	pseudogene	.	265	.	0	0	2	0	0	0	0	0	0.041173	0	0	0
NM_000677,NM_001302678,NM_001302679	ADORA3	adenosine A3 receptor	protein_coding	NP_000668.1;NP_001289607.1;NP_001289608.1	268	600445	65	160	128	7	21	18	1.57556	4.5462	3.9502	0.188012	0.69554	0.487326
NM_001125,NM_001291949,NM_001291950,NM_001371092	ADPRH	ADP-ribosylarginine hydrolase	protein_coding	NP_001116.1;NP_001278878.1;NP_001278879.1;NP_001358021.1	269	603081	1018	268	928	266	719	161	12.1181	3.83956	14.039	4.00195	12.442	2.09237
NM_001618	PARP1	poly(ADP-ribose) polymerase 1	protein_coding	NP_001609.2	270	173870	8871	6591	11317	3331	2981	3780	95.9889	83.1541	155.43	45.7471	45.3991	45.6614
NM_006437,XM_011534931,XM_011534932,XR_941496	PARP4	poly(ADP-ribose) polymerase family member 4	protein_coding	NP_006428.2;XP_011533233.1;XP_011533234.1	271	607519	7891	18368	8456	7399	6784	8405	61.8609	168.444	84.2567	73.4365	75.4354	73.6434
gene-PARP1P1	PARP1P1	poly(ADP-ribose) polymerase 1 pseudogene 1	pseudogene	.	275	.	1	0	0	2	2	3	0.004606	0	0	0.023088	0.032412	0.036388
gene-PARP1P2	PARP1P2	poly(ADP-ribose) polymerase 1 pseudogene 2	pseudogene	.	276	.	1	1	0	0	0	0	0.034644	0.029231	0	0	0	0
NM_000678	ADRA1D	adrenoceptor alpha 1D	protein_coding	NP_000669.1	280	104219	28	0	0	35	19	0	0.403757	0	0	0.649384	0.388427	0
NM_000679,XM_005265818,XM_005265819,XM_006714821,XM_011534435,XM_011534437,XM_011534438	ADRA1B	adrenoceptor alpha 1B	protein_coding	NP_000670.1;XP_005265875.1;XP_005265876.1;XP_006714884.1;XP_011532737.1;XP_011532739.1;XP_011532740.1	278	104220	125	249	53	387	53	300	2.16606	4.93108	0.953829	8.37143	1.28829	5.51797
NM_000680,NM_001322502,NM_001322503,NM_001322504,NM_033302,NM_033303,NM_033304,NR_136343,XM_006716292,XM_006716293,XM_011544411,XM_011544412,XM_017013094,XM_017013095,XM_017013096,XR_001745476,XR_001745477	ADRA1A	adrenoceptor alpha 1A	protein_coding	NP_000671.2;NP_001309431.1;NP_001309432.1;NP_001309433.1;NP_150645.2;NP_150646.3;NP_150647.2;XP_006716355.1;XP_006716356.1;XP_011542713.1;XP_011542714.1;XP_016868583.1;XP_016868584.1;XP_016868585.1	277	104221	168	161	122	255	74	33	1.89858	2.06097	2.77285	3.61126	0.960542	0.4165
NM_000681	ADRA2A	adrenoceptor alpha 2A	protein_coding	NP_000672.3	281	104210	2841	13	2640	27	351	11	31.5222	0.159748	37.1798	0.377167	5.4814	0.12745
NM_000682	ADRA2B	adrenoceptor alpha 2B	protein_coding	NP_000673.2	282	104260	81	26	95	373	38	98	0.938797	0.349835	1.39057	5.51469	0.619345	1.2704
NM_000683	ADRA2C	adrenoceptor alpha 2C	protein_coding	NP_000674.2	283	104250	69	73	43	4	30	2	1.38211	1.70141	1.08947	0.100028	0.837632	0.035986
NM_000684	ADRB1	adrenoceptor beta 1	protein_coding	NP_000675.1	285	109630	200	40	91	150	137	13	2.8309	0.650789	1.61839	2.69444	2.7232	0.190234
NM_000024	ADRB2	adrenoceptor beta 2	protein_coding	NP_000015.2	286	109690	809	170	652	67	218	54	17.293	4.21606	17.6841	1.80945	6.54522	1.28209
NM_000025	ADRB3	adrenoceptor beta 3	protein_coding	NP_000016.1	288	109691	0	0	14	0	0	0	0	0	0.288785	0	0	0
NM_001619,XM_011544773,XM_024448376,XR_001747779	GRK2	G protein-coupled receptor kinase 2	protein_coding	NP_001610.2;XP_011543075.1;XP_024304144.1	289	109635	20980	14388	23700	8771	5735	6950	265.477	212.56	380.557	141.012	102.109	98.1847
NM_001362778,NM_005160,XM_011529975,XR_001755175,XR_937823	GRK3	G protein-coupled receptor kinase 3	protein_coding	NP_001349707.1;NP_005151.2;XP_011528277.1	290	109636	9745	1885	11777	4964	6191	3743	45.3973	10.1894	73.6904	29.3778	41.4843	19.6307
NM_000026,NM_001123378,NM_001317923,NM_001363840,NR_134256,XM_011529977,XM_011529980,XM_017028636,XM_017028637,XM_017028638,XM_017028639,XM_017028640,XM_024452166,XR_001755176,XR_002958670,XR_002958671,XR_937825	ADSL	adenylosuccinate lyase	protein_coding	NP_000017.1;NP_001116850.1;NP_001304852.1;NP_001350769.1;XP_011528279.1;XP_011528282.1;XP_016884125.1;XP_016884126.1;XP_016884127.1;XP_016884128.1;XP_016884129.1;XP_024307934.1	291	608222	3418	865	2589	1668	1718	862	54.1125	23.1892	69.6693	47.2539	40.1715	20.4256
NM_001126,NM_001365073,XM_011544108	ADSS2	adenylosuccinate synthase 2	protein_coding	NP_001117.2;NP_001352002.1;XP_011542410.1	292	103060	2600	1333	2587	1243	3734	2123	42.8706	25.3535	54.3727	26.1608	86.1722	39.6427
NM_014203,NM_130787,XM_011526556,XM_011526557	AP2A1	adaptor related protein complex 2 subunit alpha 1	protein_coding	NP_055018.2;NP_570603.2;XP_011524858.1;XP_011524859.1	561	601026	10897	9392	7149	10090	6201	9588	138.429	140.383	115.445	162.565	111.755	137.239
NM_001242837,NM_012305,NR_144509,NR_144510,XM_011519929,XM_011519930	AP2A2	adaptor related protein complex 2 subunit alpha 2	protein_coding	NP_001229766.1;NP_036437.1;XP_011518231.1;XP_011518232.1	562	607242	10551	8308	6908	7347	5990	8184	102.738	91.6359	83.4716	101.89	79.0723	87.4164
NM_001127,NM_001166019,NM_001378562,NM_001378563,NM_001378564,NM_001378565,NM_001378566,NM_145730	AP1B1	adaptor related protein complex 1 subunit beta 1	protein_coding	NP_001118.3;NP_001159491.1;NP_001365491.1;NP_001365492.1;NP_001365493.1;NP_001365494.1;NP_001365495.1;NP_663782.2	554	600157	13464	5650	11516	8298	6686	10208	140.8	68.904	152.776	110.583	97.698	119.443
NM_001030006,NM_001282,XM_005257937,XM_005257938,XM_005257941,XM_011524448,XM_011524449,XM_011524450,XM_011524451,XM_011524452,XM_011524453,XM_011524454,XM_011524455,XM_017024284,XM_017024285,XM_017024286,XM_017024287	AP2B1	adaptor related protein complex 2 subunit beta 1	protein_coding	NP_001025177.1;NP_001273.1;XP_005257994.1;XP_005257995.1;XP_005257998.1;XP_011522750.1;XP_011522751.1;XP_011522752.1;XP_011522753.1;XP_011522754.1;XP_011522755.1;XP_011522756.1;XP_011522757.1;XP_016879773.1;XP_016879774.1;XP_016879775.1;XP_016879776.1	563	601025	8112	4314	4737	2483	6225	3273	62.4039	40.4892	47.0194	24.5995	66.3549	28.7411
NM_001030007,NM_001128	AP1G1	adaptor related protein complex 1 subunit gamma 1	protein_coding	NP_001025178.1;NP_001119.3	555	603533	10235	5080	8686	5603	9968	5111	66.6905	38.584	71.8704	46.3546	91.4345	37.1783
NM_001129,XM_011515162	AEBP1	AE binding protein 1	protein_coding	NP_001120.3;XP_011513464.1	303	602981	9526	9567	5973	3741	9756	2634	100.208	117.295	79.721	49.9039	144.398	30.8896
NM_001130,NM_198969,NM_198970,XM_006722664	TLE5	TLE family member 5, transcriptional modulator	protein_coding	NP_001121.2;NP_945320.1;NP_945321.1;XP_006722727.1	307	600188	24510	32343	11966	30812	18520	26435	587.842	904.71	363.852	937.5	624.611	707.002
NM_001131,NM_001205220,NM_170609,XM_011514315,XM_017010320,XM_017010321	CRISP1	cysteine rich secretory protein 1	protein_coding	NP_001122.2;NP_001192149.1;NP_733758.1;XP_011512617.1;XP_016865809.1;XP_016865810.1	304	601193	0	0	0	0	0	3	0	0	0	0	0	0.070158
NR_003226,NR_003227,NR_003228	AFG3L1P	AFG3 like matrix AAA peptidase subunit 1, pseudogene	transcribed_pseudogene	.	314	603020	436	509	414	458	308	394	6.40883	8.35582	7.47538	8.32892	5.89977	6.38978
NM_001133,XM_017007842,XM_017007843,XM_017007844	AFM	afamin	protein_coding	NP_001124.1;XP_016863331.1;XP_016863332.1;XP_016863333.1	316	104145	0	0	1	0	0	0	0	0	0.022483	0	0	0
NM_001134,NM_001354717	AFP	alpha fetoprotein	protein_coding	NP_001125.1;NP_001341646.2	317	104150	0	0	0	0	0	0	0	0	0	0	0	0
NM_000027,NM_001171988,NR_033655,XR_001741155	AGA	aspartylglucosaminidase	protein_coding	NP_000018.2;NP_001165459.1	318	613228	1304	975	1093	505	1160	266	27.4916	23.9167	29.2021	13.4927	34.3738	6.21019
NM_001135,NM_001369268,NM_013227,XM_011521313,XM_011521314	ACAN	aggrecan	protein_coding	NP_001126.3;NP_001356197.1;NP_037359.3;XP_011519615.1;XP_011519616.1	319	155760	55	96	60	570	30	1076	0.26112	0.536244	0.365642	3.47059	0.199068	5.76867
NM_001136,NM_001206929,NM_001206932,NM_001206934,NM_001206936,NM_001206940,NM_001206954,NM_001206966,NM_172197,NR_038190,XM_017010328,XR_001743189,XR_001743190	AGER	advanced glycosylation end-product specific receptor	protein_coding	NP_001127.1;NP_001193858.1;NP_001193861.1;NP_001193863.1;NP_001193865.1;NP_001193869.1;NP_001193883.1;NP_001193895.1;NP_751947.1;XP_016865817.1	320	600214	2200	1351	1877	4012	2040	3462	61.6106	45.488	66.8857	145.661	83.6188	113.98
NM_000028,NM_000642,NM_000643,NM_000644,NM_000646,XM_005270557,XM_017000501	AGL	amylo-alpha-1, 6-glucosidase, 4-alpha-glucanotransferase	protein_coding	NP_000019.2;NP_000633.2;NP_000634.2;NP_000635.2;NP_000637.2;XP_005270614.1;XP_016855990.1	321	610860	5340	1604	4335	2825	4395	4295	32.5857	11.3376	33.3876	21.8159	37.5128	29.1565
NM_001138	AGRP	agouti related neuropeptide	protein_coding	NP_001129.1	330	602311	2	0	0	0	0	0	0.172881	0	0	0	0	0
NM_000214	JAG1	jagged canonical Notch ligand 1	protein_coding	NP_000205.1	6188	601920	5670	7432	4083	6592	8685	3471	41.0876	62.7933	37.5548	60.6434	88.5762	28.0749
NM_000029,NM_001382817	AGT	angiotensinogen	protein_coding	NP_000020.1;NP_001369746.1	333	106150	164	167	25	0	114	47	3.31684	3.90158	0.631191	0	3.23805	1.03914
NM_000685,NM_001382736,NM_001382737,NM_004835,NM_009585,NM_031850,NM_032049	AGTR1	angiotensin II receptor type 1	protein_coding	NP_000676.1;NP_001369665.1;NP_001369666.1;NP_004826.5;NP_033611.1;NP_114038.4;NP_114438.2	336	106165	274	21	98	466	274	38	5.13218	0.41664	2.20211	11.0406	6.93471	0.750982
NM_000686,XM_011537533	AGTR2	angiotensin II receptor type 2	protein_coding	NP_000677.2;XP_011535835.1	338	300034	0	0	0	4	0	2	0	0	0	0.058227	0	0.033583
NM_005161,NR_027991	APLNR	apelin receptor	protein_coding	NP_005152.1	339	600052	1107	1521	1041	1491	881	302	12.2855	19.6812	14.6663	21.0029	13.7578	3.73402
NM_000030	AGXT	alanine--glyoxylate and serine--pyruvate aminotransferase	protein_coding	NP_000021.1	341	604285	0	0	0	0	0	0	0	0	0	0	0	0
NM_000475	NR0B1	nuclear receptor subfamily 0 group B member 1	protein_coding	NP_000466.2	7960	300473	0	0	0	0	0	0	0	0	0	0	0	0
NM_000687,NM_001161766,NM_001322084,NM_001322085,NM_001322086,NM_001362750,XM_005260317,XM_011528656,XM_011528657,XM_011528658,XM_011528659,XM_017027709,XM_017027710	AHCY	adenosylhomocysteinase	protein_coding	NP_000678.1;NP_001155238.1;NP_001309013.1;NP_001309014.1;NP_001309015.1;NP_001349679.1;XP_005260374.1;XP_011526958.2;XP_011526959.2;XP_011526960.2;XP_011526961.1;XP_016883198.1;XP_016883199.1	343	180960	2622	1581	1301	2127	1919	1895	52.4328	36.9837	33.1616	53.2062	52.7073	40.9161
NM_001621	AHR	aryl hydrocarbon receptor	protein_coding	NP_001612.1	348	600253	9091	3834	10246	2841	8788	15146	62.6819	30.8146	89.6651	24.8671	85.2826	116.591
NM_001354571,NM_001354572,NM_001354573,NM_001622	AHSG	alpha 2-HS glycoprotein	protein_coding	NP_001341500.1;NP_001341501.1;NP_001341502.1;NP_001613.2	349	138680	0	5	0	0	0	3	0	0.142113	0	0	0	0.091121
NM_001318970,NM_001623,NM_032955,XM_005248870,XM_017010332	AIF1	allograft inflammatory factor 1	protein_coding	NP_001305899.1;NP_001614.3;NP_116573.1;XP_005248927.1;XP_016865821.1	352	601833	294	239	526	42	100	115	20.6816	18.9957	49.8646	3.8767	9.17173	8.8827
NM_001371242,NM_001624,XM_017010333	CRYBG1	crystallin beta-gamma domain containing 1	protein_coding	NP_001358171.1;NP_001615.2;XP_016865822.1	356	601797	6504	4453	8395	803	2508	3926	30.7221	27.4686	48.5903	4.366	16.1095	18.866
NM_000476,NM_001318121,NM_001318122,XM_017014428,XM_024447439,XM_024447440	AK1	adenylate kinase 1	protein_coding	NP_000467.1;NP_001305050.1;NP_001305051.1;XP_016869917.1;XP_024303207.1;XP_024303208.1	361	103000	4010	3430	1250	2339	1619	673	81.0171	87.5672	33.1256	63.7317	59.3928	15.3184
NM_001199199,NM_001319139,NM_001319140,NM_001319141,NM_001319142,NM_001319143,NM_001625,NM_013411,NR_134976,XR_001737036,XR_246248	AK2	adenylate kinase 2	protein_coding	NP_001186128.1;NP_001306068.1;NP_001306069.1;NP_001306070.1;NP_001306071.1;NP_001306072.1;NP_001616.1;NP_037543.1	362	103020	3652	2986	2825	3129	3103	3133	31.3653	27.9193	31.5931	33.1816	38.0289	33.8848
NM_001005353,NM_001330616,NM_013410,NM_203464,XM_017000613	AK4	adenylate kinase 4	protein_coding	NP_001005353.1;NP_001317545.1;NP_037542.1;NP_982289.1;XP_016856102.1	363	103030	273	217	342	103	473	251	1.71577	1.58382	2.72919	0.816611	4.20015	1.75769
gene-AK4P1	AK4P1	adenylate kinase 4 pseudogene 1	pseudogene	.	364	.	37	64	18	60	29	64	0.659919	1.33227	0.393772	1.37034	0.736339	1.2845
NM_001014431,NM_001014432,NM_001382430,NM_001382431,NM_001382432,NM_001382433,NM_005163,XR_002957536	AKT1	AKT serine/threonine kinase 1	protein_coding	NP_001014431.1;NP_001014432.1;NP_001369359.1;NP_001369360.1;NP_001369361.1;NP_001369362.1;NP_005154.2	391	164730	16972	23452	9963	28643	8593	11031	253.037	401.641	187.192	533.727	178.445	181.427
NM_001243027,NM_001243028,NM_001330511,NM_001626,XM_011526614,XM_011526615,XM_011526616,XM_011526618,XM_011526619,XM_011526620,XM_011526622,XM_017026470,XM_024451416,XM_024451417	AKT2	AKT serine/threonine kinase 2	protein_coding	NP_001229956.1;NP_001229957.1;NP_001317440.1;NP_001617.1;XP_011524916.1;XP_011524917.1;XP_011524918.1;XP_011524920.1;XP_011524921.1;XP_011524922.1;XP_011524924.1;XP_016881959.1;XP_024307184.1;XP_024307185.1	392	164731	25346	31337	15048	88236	27502	58614	233.163	350.974	166.97	1071.1	361.089	603.575
NM_000031,NM_001003945,NM_001317745,XM_011518364,XM_024447449,XR_002956764	ALAD	aminolevulinate dehydratase	protein_coding	NP_000022.3;NP_001003945.1;NP_001304674.1;XP_011516666.1;XP_024303217.1	395	125270	2948	1271	1340	1736	2794	1873	40.7815	20.2296	22.8897	30.3462	52.801	28.4246
NM_000688,NM_001304443,NM_001304444,NM_199166,XM_011533477,XM_011533478,XM_017005873,XM_024453393	ALAS1	5'-aminolevulinate synthase 1	protein_coding	NP_000679.1;NP_001291372.1;NP_001291373.1;NP_954635.1;XP_011531779.1;XP_011531780.1;XP_016861362.1;XP_024309161.1	396	125290	3026	2670	1721	4332	1252	1807	57.2628	58.7345	40.9946	103.77	33.2095	38.259
NM_000032,NM_001037967,NM_001037968	ALAS2	5'-aminolevulinate synthase 2	protein_coding	NP_000023.2;NP_001033056.1;NP_001033057.1	397	301300	31	0	0	0	13	0	0.681514	0	0	0	0.402283	0
NM_000477	ALB	albumin	protein_coding	NP_000468.1	399	103600	70	109	9	62	82	0	1.30512	2.38566	0.208567	1.47661	2.16859	0
NM_001243280,NM_001243281,NM_001243283,NM_001627	ALCAM	activated leukocyte cell adhesion molecule	protein_coding	NP_001230209.1;NP_001230210.1;NP_001230212.1;NP_001618.2	400	601662	6530	8366	4529	3903	8716	5307	63.9841	94.8719	55.0491	51.1505	117.674	66.3007
NM_000033,XR_938507	ABCD1	ATP binding cassette subfamily D member 1	protein_coding	NP_000024.2	61	300371	1531	1727	1064	1255	967	1424	17.9329	23.5502	15.8122	18.6745	15.6987	18.4867
NM_000689	ALDH1A1	aldehyde dehydrogenase 1 family member A1	protein_coding	NP_000680.2	402	100640	7216	771	4045	3082	7302	4159	148.192	18.453	105.432	80.3512	211.054	95.3567
NM_000690,NM_001204889	ALDH2	aldehyde dehydrogenase 2 family member	protein_coding	NP_000681.2;NP_001191818.1	404	100650	6496	4101	4005	2405	5048	9238	29.244	21.5243	22.8812	13.7456	31.9871	46.4325
NM_000691,NM_001135167,NM_001135168,NM_001330150,XM_005256522,XM_005256523,XM_005256524,XM_011523731	ALDH3A1	aldehyde dehydrogenase 3 family member A1	protein_coding	NP_000682.3;NP_001128639.1;NP_001128640.1;NP_001317079.1;XP_005256579.1;XP_005256580.1;XP_005256581.1;XP_011522033.1	405	100660	48	35	17	7	55	43	0.742873	0.747617	0.346948	0.147145	1.70289	0.802805
NM_000692,XM_011517802	ALDH1B1	aldehyde dehydrogenase 1 family member B1	protein_coding	NP_000683.3;XP_011516104.1	407	100670	1102	383	524	387	688	72	15.6632	6.34861	9.43091	6.97456	13.7781	1.13172
NM_000693,NM_001293815	ALDH1A3	aldehyde dehydrogenase 1 family member A3	protein_coding	NP_000684.2;NP_001280744.1	409	600463	239	358	411	10	411	65	2.96332	5.17891	6.47088	0.150278	7.16855	0.887178
NM_000694,NM_001030010,NM_001161473,NM_001290058,NM_001290059	ALDH3B1	aldehyde dehydrogenase 3 family member B1	protein_coding	NP_000685.1;NP_001025181.1;NP_001154945.1;NP_001276987.1;NP_001276988.1	410	600466	493	1772	311	268	168	1355	7.33005	32.0094	6.06033	5.2698	3.74326	23.6505
NM_001031615,NM_001354345	ALDH3B2	aldehyde dehydrogenase 3 family member B2	protein_coding	NP_001026786.2;NP_001341274.2	411	601917	0	0	6	4	0	0	0	0	0.116814	0.08039	0	0
NM_000696,NM_001365774	ALDH9A1	aldehyde dehydrogenase 9 family member A1	protein_coding	NP_000687.3;NP_001352703.1	412	602733	6075	2484	3532	2374	6103	2135	104.494	49.8309	77.1019	51.863	147.757	41.0255
NM_000382,NM_001031806,NM_001369136,NM_001369137,NM_001369138,NM_001369139,NM_001369146,NM_001369148,XM_024450651	ALDH3A2	aldehyde dehydrogenase 3 family member A2	protein_coding	NP_000373.1;NP_001026976.1;NP_001356065.1;NP_001356066.1;NP_001356067.1;NP_001356068.1;NP_001356075.1;NP_001356077.1;XP_024306419.1	403	609523	5595	3188	2804	2304	5875	3735	65.6339	43.0801	41.5875	33.4937	96.3528	48.4307
NM_005164,XM_011538027,XM_017018992,XM_017018993,XR_001748622,XR_001748623	ABCD2	ATP binding cassette subfamily D member 2	protein_coding	NP_005155.1;XP_011536329.1;XP_016874481.1;XP_016874482.1	66	601081	798	4	1552	39	169	12	3.87134	0.013883	11.4422	0.208613	1.65457	0.054123
NM_001127617,NM_001243177,NM_184041,NM_184043	ALDOA	aldolase, fructose-bisphosphate A	protein_coding	NP_001121089.1;NP_001230106.1;NP_908930.1;NP_908932.1	414	103850	33087	23862	15272	16314	17049	19082	955.763	804.363	560.695	598.98	693.251	616.388
gene-ALDOAP2	ALDOAP2	ALDOA pseudogene 2	pseudogene	.	416	.	0	0	2	0	0	0	0	0	0.063641	0	0	0
NM_000035	ALDOB	aldolase, fructose-bisphosphate B	protein_coding	NP_000026.2	417	612724	0	0	4	0	3	0	0	0	0.076224	0	0.074364	0
NM_005165,XM_005257949,XM_011524556	ALDOC	aldolase, fructose-bisphosphate C	protein_coding	NP_005156.1;XP_005258006.1;XP_011522858.1	418	103870	662	34	558	158	336	72	17.3473	0.972388	18.9142	4.94898	12.5793	1.97039
NM_001346142,NM_001628,NR_144376,XM_005250234,XM_024446695	AKR1B1	aldo-keto reductase family 1 member B	protein_coding	NP_001333071.1;NP_001619.1;XP_005250291.1;XP_024302463.1	381	103880	1042	790	692	232	386	137	21.7617	24.1698	21.9711	6.10977	13.678	3.15625
gene-AKR1B1P2	AKR1B1P2	aldo-keto reductase family 1 member B1 pseudogene 2	pseudogene	.	425	.	0	5	0	4	0	0	0	0.158498	0	0.12189	0	0
NM_001353765,NM_004304,XM_024452778,XM_024452779,XR_001738688	ALK	ALK receptor tyrosine kinase	protein_coding	NP_001340694.1;NP_004295.2;XP_024308546.1;XP_024308547.1	427	105590	56	207	32	26	110	64	0.381747	1.66318	0.27923	0.224835	1.0986	0.487105
NM_000697,XM_011523780	ALOX12	arachidonate 12-lipoxygenase, 12S type	protein_coding	NP_000688.2;XP_011522082.1	429	152391	48	29	31	55	28	16	0.485267	0.340661	0.399395	0.705631	0.390975	0.175489
NM_000698,NM_001256153,NM_001256154,NM_001320861,NM_001320862,XM_017016012,XR_001747075	ALOX5	arachidonate 5-lipoxygenase	protein_coding	NP_000689.1;NP_001243082.1;NP_001243083.1;NP_001307790.1;NP_001307791.1;XP_016871501.1	435	152390	5758	1702	6972	135	551	3733	92.9804	33.9504	142.762	2.97033	13.3603	70.3479
NM_001204406,NM_001629,XM_017020522	ALOX5AP	arachidonate 5-lipoxygenase activating protein	protein_coding	NP_001191335.1;NP_001620.2;XP_016876011.1	436	603700	402	233	590	11	91	43	17.3866	13.4406	32.028	0.460365	5.11928	2.32708
NM_001139	ALOX12B	arachidonate 12-lipoxygenase, 12R type	protein_coding	NP_001130.1	430	603741	28	0	0	17	6	0	0.469361	0	0	0.353695	0.124981	0
gene-ALOX12P1	ALOX12P1	arachidonate 12-lipoxygenase pseudogene 1	pseudogene	.	431	.	0	6	0	0	8	2	0	0.279587	0	0	0.471325	0.067974
NR_002710,NR_120453	ALOX12P2	arachidonate 12-lipoxygenase pseudogene 2	transcribed_pseudogene	.	432	.	135	63	40	97	147	208	2.42834	1.19226	0.798407	2.14595	3.60224	4.20061
NM_001140	ALOX15	arachidonate 15-lipoxygenase	protein_coding	NP_001131.3	433	152392	55	0	84	6	30	0	0.875102	0	1.70117	0.115555	0.672378	0
NM_001039130,NM_001039131,NM_001141	ALOX15B	arachidonate 15-lipoxygenase type B	protein_coding	NP_001034219.1;NP_001034220.1;NP_001132.2	434	603697	759	7	87	0	1293	153	12.2203	0.114419	1.73481	0	29.4237	2.7098
NM_001631	ALPI	alkaline phosphatase, intestinal	protein_coding	NP_001622.2	437	171740	0	0	0	0	0	0	0	0	0	0	0	0
NM_000478,NM_001127501,NM_001177520,NM_001369803,NM_001369804,NM_001369805,XM_017000903	ALPL	alkaline phosphatase, biomineralization associated	protein_coding	NP_000469.3;NP_001120973.2;NP_001170991.1;NP_001356732.1;NP_001356733.1;NP_001356734.1;XP_016856392.1	438	171760	531	2242	528	297	140	239	9.00211	44.5727	11.4082	6.37047	3.33831	4.49828
NM_001632	ALPP	alkaline phosphatase, placental	protein_coding	NP_001623.3	439	171800	0	0	0	0	0	0	0	0	0	0	0	0
NM_031313	ALPG	alkaline phosphatase, germ cell	protein_coding	NP_112603.2	441	171810	0	0	0	0	0	0	0	0	0	0	0	0
NM_006492	ALX3	ALX homeobox 3	protein_coding	NP_006483.2	449	606014	0	0	10	0	0	0	0	0	0.259268	0	0	0
NM_016519	AMBN	ameloblastin	protein_coding	NP_057603.1	452	601259	0	0	0	6	0	7	0	0	0	0.145722	0	0.163511
NM_001633	AMBP	alpha-1-microglobulin/bikunin precursor	protein_coding	NP_001624.1	453	176870	11	0	5	13	9	5	0.344145	0	0.175744	0.562498	0.419718	0.160994
NM_001287214,NM_001287215,NM_001287216,NM_001634,NR_109768	AMD1	adenosylmethionine decarboxylase 1	protein_coding	NP_001274143.1;NP_001274144.1;NP_001274145.1;NP_001625.2	457	180980	4569	1250	3444	749	3614	973	59.8714	18.4558	57.8744	12.0955	65.0193	13.7656
gene-AMD1P2,gene-AMD1P2-2	AMD1P2	adenosylmethionine decarboxylase 1 pseudogene 2	pseudogene	.	460	.	0	0	0	0	0	0	0	0	0	0	0	0
NM_001142,NM_182680,NM_182681,XM_017029404	AMELX	amelogenin X-linked	protein_coding	NP_001133.1;NP_872621.1;NP_872622.1;XP_016884893.1	461	300391	0	0	0	0	0	0	0	0	0	0	0	0
NM_001143,NM_001364814	AMELY	amelogenin Y-linked	protein_coding	NP_001134.1;NP_001351743.1	462	410000	0	0	0	0	13	11	0	0	0	0	0.894828	0.605486
NM_001144,NM_001323511,NM_001323512,XM_005255890	AMFR	autocrine motility factor receptor	protein_coding	NP_001135.3;NP_001310440.1;NP_001310441.1;XP_005255947.1	463	603243	8255	3611	5882	1805	5503	3948	98.4077	51.2423	94.2555	27.3381	92.6839	52.5612
NM_000479	AMH	anti-Mullerian hormone	protein_coding	NP_000470.3	464	600957	100	239	19	9	61	68	2.35719	6.62226	0.571333	0.253358	2.01304	1.78155
NM_001164690,NM_001164691,NM_020547,XM_011538173,XM_011538174,XM_011538176,XM_011538178,XM_011538179,XM_011538180,XM_011538181,XM_011538183,XM_011538184,XM_011538185,XM_011538186,XM_017019179,XM_024448938,XR_002957309,XR_002957310,XR_002957311,XR_002957312	AMHR2	anti-Mullerian hormone receptor type 2	protein_coding	NP_001158162.1;NP_001158163.1;NP_065434.1;XP_011536475.1;XP_011536476.1;XP_011536478.1;XP_011536480.1;XP_011536481.1;XP_011536482.1;XP_011536483.1;XP_011536485.1;XP_011536486.1;XP_011536487.1;XP_011536488.1;XP_016874668.1;XP_024304706.1	465	600956	0	0	0	11	7	14	0	0	0	0.293379	0.209849	0.321493
NM_000036,NM_001172626	AMPD1	adenosine monophosphate deaminase 1	protein_coding	NP_000027.3;NP_001166097.1	468	102770	464	0	150	3	0	13	8.33294	0	3.41396	0.058963	0	0.253108
NM_001257361,NM_001308170,NM_001368809,NM_004037,NM_139156,XM_024446431,XM_024446432,XR_002956282	AMPD2	adenosine monophosphate deaminase 2	protein_coding	NP_001244290.1;NP_001295099.1;NP_001355738.1;NP_004028.4;NP_631895.1;XP_024302199.1;XP_024302200.1	469	102771	6417	10758	4611	4549	2218	8269	77.5303	156.265	70.5813	68.3949	38.6635	104.914
NM_000480,NM_001025389,NM_001025390,NM_001172430,NM_001172431	AMPD3	adenosine monophosphate deaminase 3	protein_coding	NP_000471.1;NP_001020560.1;NP_001020561.1;NP_001165901.1;NP_001165902.1	470	102772	6056	1327	6148	900	1411	1002	60.0399	15.3119	77.4272	11.3744	20.2324	11.0891
NM_001635,NM_139316,XM_006715689,XM_006715690,XM_006715691,XM_011515271,XM_017011995,XM_017011996	AMPH	amphiphysin	protein_coding	NP_001626.1;NP_647477.1;XP_006715752.1;XP_006715753.1;XP_006715754.1;XP_011513573.1;XP_016867484.1;XP_016867485.1	471	600418	91	54	74	19	156	13	0.766577	0.530122	0.794151	0.204417	1.94692	0.119283
NM_001320632,NM_001320633,NM_001320634,NM_001320640,NM_001320641,NM_001320642,NM_004305,NM_139343,NM_139344,NM_139345,NM_139346,NM_139347,NM_139348,NM_139349,NM_139350,NM_139351	BIN1	bridging integrator 1	protein_coding	NP_001307561.1;NP_001307562.1;NP_001307563.1;NP_001307569.1;NP_001307570.1;NP_001307571.1;NP_004296.1;NP_647593.1;NP_647594.1;NP_647595.1;NP_647596.1;NP_647597.1;NP_647598.1;NP_647599.1;NP_647600.1;NP_647601.1	1052	601248	6246	4961	4238	6210	3635	5297	130.694	122.783	116.515	165.725	105.953	124.414
NM_000481,NM_001164710,NM_001164711,NM_001164712,NR_028435	AMT	aminomethyltransferase	protein_coding	NP_000472.2;NP_001158182.1;NP_001158183.1;NP_001158184.1	473	238310	2586	1049	1549	2669	2295	1124	58.6803	27.2999	44.1759	81.7449	72.8772	28.5831
NM_001008221,NM_004038	AMY1A	amylase alpha 1A	protein_coding	NP_001008222.1;NP_004029.2	474	104700	350	234	213	316	374	101	8.08292	6.2869	6.22693	9.25895	12.1462	2.58734
NM_001008218,XM_011541262	AMY1B	amylase alpha 1B	protein_coding	NP_001008219.1;XP_011539564.1	475	104701	113	81	63	123	142	43	2.62701	2.19121	1.87017	3.63072	4.66843	1.11178
NM_001008219,NM_001346780,XM_017001058	AMY1C	amylase alpha 1C	protein_coding	NP_001008220.1;NP_001333709.1;XP_016856547.1	476	104702	358	243	219	331	386	102	9.0339	6.42985	6.2855	9.53646	12.3291	2.56217
NM_000699	AMY2A	amylase alpha 2A	protein_coding	NP_000690.1	477	104650	319	128	182	144	322	33	8.16624	3.80857	5.90486	4.65716	11.5967	0.923091
NM_020978	AMY2B	amylase alpha 2B	protein_coding	NP_066188.1	478	104660	3189	1482	1862	2551	3086	845	61.2168	33.1587	45.3727	62.1624	83.3854	18.1006
gene-AMYP1	AMYP1	amylase alpha pseudogene 1	pseudogene	.	479	.	68	30	32	37	62	11	2.76146	1.40891	1.62111	1.8636	3.54155	0.455344
NM_001097577,NM_001145	ANG	angiogenin	protein_coding	NP_001091046.1;NP_001136.1	483	105850	218	269	101	17	134	450	7.65433	11.0268	4.55404	0.725625	6.64197	17.68
NM_001146,NM_001199859,NM_001314051,XR_928319	ANGPT1	angiopoietin 1	protein_coding	NP_001137.2;NP_001186788.1;NP_001300980.1	484	601667	729	3081	673	2163	775	989	7.49035	37.1608	8.7132	28.0252	11.3549	11.2263
NM_001118887,NM_001118888,NM_001147,XM_017013318	ANGPT2	angiopoietin 2	protein_coding	NP_001112359.1;NP_001112360.1;NP_001138.1;XP_016868807.1	485	601922	945	1013	1343	2174	2070	1435	7.72319	9.70345	13.9118	22.6743	23.8248	13.1095
NM_000037,NM_001142445,NM_001142446,NM_020475,NM_020476,NM_020477,NM_020478,NM_020480,XM_005273476,XM_011544490,XM_011544491,XM_011544494,XM_011544495,XM_011544496,XM_011544500,XM_011544501,XM_011544502,XM_011544503,XM_011544504,XM_011544505,XM_017013319,XM_017013320,XM_017013321,XM_017013322,XM_017013323,XM_017013324,XM_017013325,XM_017013326,XM_017013327,XM_017013328,XM_017013329,XM_024447128	ANK1	ankyrin 1	protein_coding	NP_000028.3;NP_001135917.1;NP_001135918.1;NP_065208.2;NP_065209.2;NP_065210.2;NP_065211.2;NP_065213.2;XP_005273533.1;XP_011542792.1;XP_011542793.1;XP_011542796.1;XP_011542797.1;XP_011542798.1;XP_011542802.1;XP_011542803.1;XP_011542804.1;XP_011542805.1;XP_011542806.1;XP_011542807.1;XP_016868808.1;XP_016868809.1;XP_016868810.1;XP_016868811.1;XP_016868812.1;XP_016868813.1;XP_016868814.1;XP_016868815…	492	612641	929	23	1111	68	143	41	5.35479	0.131086	9.82001	0.590357	1.03372	0.293927
NM_001127493,NM_001148,NM_001354225,NM_001354228,NM_001354230,NM_001354231,NM_001354232,NM_001354235,NM_001354236,NM_001354237,NM_001354239,NM_001354240,NM_001354241,NM_001354242,NM_001354243,NM_001354244,NM_001354245,NM_001354246,NM_001354249,NM_001354252,NM_001354253,NM_001354254,NM_001354255,NM_001354256,NM_001354257,NM_001354258,NM_001354260,NM_001354261,NM_001354262,NM_001354264,NM_001354265…	ANK2	ankyrin 2	protein_coding	NP_001120965.1;NP_001139.3;NP_001341154.1;NP_001341157.1;NP_001341159.1;NP_001341160.1;NP_001341161.1;NP_001341164.1;NP_001341165.1;NP_001341166.1;NP_001341168.1;NP_001341169.1;NP_001341170.1;NP_001341171.1;NP_001341172.1;NP_001341173.1;NP_001341174.1;NP_001341175.1;NP_001341178.1;NP_001341181.1;NP_001341182.1;NP_001341183.1;NP_001341184.1;NP_001341185.1;NP_001341186.1;NP_001341187.1;NP_001341189…	493	106410	10787	1856	8299	13978	25593	8422	47.2571	8.9303	48.2676	64.9237	157.023	34.1661
NM_001149,NM_001204403,NM_001204404,NM_001320874,NM_020987,XM_005269715,XM_006717796,XM_006717802,XM_011539708,XM_011539709,XM_017016110,XM_017016111,XM_017016112,XM_017016113,XM_017016114,XM_017016115,XM_017016116,XM_017016117,XM_017016118,XM_017016119,XM_017016120,XM_017016121,XM_017016122,XM_017016123,XM_017016124,XM_017016125,XM_017016126,XM_017016127,XM_017016128,XM_017016129,XM_017016130,XM…	ANK3	ankyrin 3	protein_coding	NP_001140.2;NP_001191332.1;NP_001191333.1;NP_001307803.1;NP_066267.2;XP_005269772.1;XP_006717859.1;XP_006717865.1;XP_011538010.1;XP_011538011.1;XP_016871599.1;XP_016871600.1;XP_016871601.1;XP_016871602.1;XP_016871603.1;XP_016871604.1;XP_016871605.1;XP_016871606.1;XP_016871607.1;XP_016871608.1;XP_016871609.1;XP_016871610.1;XP_016871611.1;XP_016871612.1;XP_016871613.1;XP_016871614.1;XP_016871615.1;…	494	600465	17410	400	13681	40220	22547	15218	74.5499	1.47468	74.6561	193.542	136.896	60.7071
NM_001150,NM_001381923,NM_001381924	ANPEP	alanyl aminopeptidase, membrane	protein_coding	NP_001141.2;NP_001368852.1;NP_001368853.1	500	151530	1273	189	2753	508	820	173	15.8728	2.76106	43.9138	8.10382	14.0694	2.25746
NM_001151	SLC25A4	solute carrier family 25 member 4	protein_coding	NP_001142.2	10990	103220	2548	1083	981	1175	2247	760	24.843	12.3061	12.1395	14.5426	30.83	8.26567
NM_001152	SLC25A5	solute carrier family 25 member 5	protein_coding	NP_001143.2	10991	300150	3372	1139	2590	1052	1472	757	111.046	43.704	108.252	43.9543	68.2061	27.8141
NM_001636,NM_001636_dup1	SLC25A6	solute carrier family 25 member 6	protein_coding	NP_001627.2	10992	403000	13920	5184	7255	8811	8183	3146	407.786	177.551	271.484	330.199	338.712	103.492
NM_000700,XM_011518609,XM_017014657	ANXA1	annexin A1	protein_coding	NP_000691.1;XP_011516911.1;XP_016870146.1	533	151690	8471	14993	4161	2570	14274	34983	257.154	536.892	161.446	100.105	612.365	1199.54
NM_001002857,NM_001002858,NM_001136015,NM_004039,XM_017022090,XM_017022091,XM_017022092,XM_017022093,XM_024449908	ANXA2	annexin A2	protein_coding	NP_001002857.1;NP_001002858.1;NP_001129487.1;NP_004030.1;XP_016877579.1;XP_016877580.1;XP_016877581.1;XP_016877582.1;XP_024305676.1	537	151740	13380	18770	8074	6701	17131	26780	327.666	599.732	274.301	233.732	546.126	815.78
NR_001562	ANXA2P1	annexin A2 pseudogene 1	transcribed_pseudogene	.	538	.	0	0	6	3	1	1	0	0	0.211062	0.081381	0.026353	0.033304
NR_003573	ANXA2P2	annexin A2 pseudogene 2	transcribed_pseudogene	.	539	.	157	206	84	71	169	313	5.14041	7.86408	3.48065	2.95002	7.7983	11.4591
NR_001446	ANXA2P3	annexin A2 pseudogene 3	transcribed_pseudogene	.	540	.	0	0	0	8	0	0	0	0	0	0.299387	0	0
NM_005139,XR_001741215	ANXA3	annexin A3	protein_coding	NP_005130.1	541	106490	3376	144	973	2946	4110	3631	105.774	5.31405	38.6877	117.652	174.865	125.048
NM_001153,NM_001320698,NM_001320700,NM_001320702,NM_001365496,XM_017003943,XM_017003944,XM_024452834,XM_024452835,XR_001738734	ANXA4	annexin A4	protein_coding	NP_001144.1;NP_001307627.1;NP_001307629.1;NP_001307631.1;NP_001352425.1;XP_016859432.1;XP_016859433.1;XP_024308602.1;XP_024308603.1	542	106491	3591	4330	2055	1930	4621	2268	57.4324	81.1927	41.9117	38.9717	103.829	40.0482
NM_001154,XM_017008141	ANXA5	annexin A5	protein_coding	NP_001145.1;XP_016863630.1	543	131230	9434	11903	8167	2964	11723	7115	248.028	364.803	272.465	98.895	433.913	208.786
NM_001155,NM_001193544,NM_001363114	ANXA6	annexin A6	protein_coding	NP_001146.2;NP_001180473.1;NP_001350043.1	544	114070	13704	8633	11099	6113	5662	1911	204.935	150.432	210.562	115.896	119.165	31.8592
NM_001156,NM_001320879,NM_001320880,NM_004034,XM_017016162,XM_017016163	ANXA7	annexin A7	protein_coding	NP_001147.1;NP_001307808.1;NP_001307809.1;NP_004025.1;XP_016871651.1;XP_016871652.1	545	186360	4551	3041	3686	2471	4039	3108	79.5816	62.306	82.005	55.6729	99.5888	61.0994
NM_001157,NM_001278407,NM_001278408,NM_001278409,NM_145868,NM_145869,XM_005269741,XM_005269742,XM_006717813,XM_011539736	ANXA11	annexin A11	protein_coding	NP_001148.1;NP_001265336.1;NP_001265337.1;NP_001265338.1;NP_665875.1;NP_665876.1;XP_005269798.1;XP_005269799.1;XP_006717876.1;XP_011538038.1	535	602572	11358	5029	8140	4986	8165	7257	83.1569	45.3513	71.7881	43.7789	81.8715	68.8294
NM_001003954,NM_004306	ANXA13	annexin A13	protein_coding	NP_001003954.1;NP_004297.2	536	602573	0	0	0	0	0	0	0	0	0	0	0	0
NM_001177506,NM_001177507,NM_001637,XM_011515333,XM_011515334,XM_011515335,XM_011515336,XM_011515338,XM_011515339,XM_011515340,XM_011515341,XM_011515342,XM_017012102,XM_017012104,XM_017012105,XM_017012106	AOAH	acyloxyacyl hydrolase	protein_coding	NP_001170977.1;NP_001170978.1;NP_001628.1;XP_011513635.1;XP_011513636.1;XP_011513637.1;XP_011513638.1;XP_011513640.1;XP_011513641.1;XP_011513642.1;XP_011513643.1;XP_011513644.1;XP_016867591.1;XP_016867593.1;XP_016867594.1;XP_016867595.1	548	102593	2080	532	3401	264	563	505	37.8189	10.8554	71.0831	2.59103	9.95587	11.0743
NM_001158,NM_009590	AOC2	amine oxidase copper containing 2	protein_coding	NP_001149.2;NP_033720.2	549	602268	334	193	289	231	177	558	5.36161	3.59349	5.889	4.74383	3.99808	10.0857
NM_001159,XM_011511062,XM_017003946,XM_017003947	AOX1	aldehyde oxidase 1	protein_coding	NP_001150.3;XP_011509364.1;XP_016859435.1;XP_016859436.1	553	602841	940	744	592	14	1041	187	8.20936	7.59463	6.56146	0.153271	12.7985	1.81696
NM_001160,NM_013229,NM_181861,NM_181868,NM_181869,XM_017019250,XR_429095	APAF1	apoptotic peptidase activating factor 1	protein_coding	NP_001151.1;NP_037361.1;NP_863651.1;NP_863658.1;NP_863659.1;XP_016874739.1	576	602233	3265	2316	4213	1841	2567	1866	20.3625	24.2527	32.6519	17.8628	24.149	19.4603
NM_001161,NM_001244390,NM_147172,NM_147173,XM_024447528	NUDT2	nudix hydrolase 2	protein_coding	NP_001152.1;NP_001231319.1;NP_671701.1;NP_671702.1;XP_024303296.1	8049	602852	239	66	186	53	70	15	10.4168	3.69975	11.3071	3.26622	4.09755	0.751225
NM_001638	APOF	apolipoprotein F	protein_coding	NP_001629.1	615	107760	0	0	4	0	0	10	0	0	0.116845	0	0	0.263468
NM_001163,XM_005251968,XM_011518617,XM_017014670	APBA1	amyloid beta precursor protein binding family A member 1	protein_coding	NP_001154.2;XP_005252025.1;XP_011516919.1;XP_016870159.1	578	602414	539	3775	395	390	623	1841	3.51655	28.7438	3.26416	3.1565	5.7182	13.4315
NM_001130414,NM_001353788,NM_001353789,NM_001353790,NM_001353791,NM_001353792,NM_001353793,NM_001353794,NM_001353795,NM_001353796,NM_001353797,NM_001379685,NM_005503,XM_011521488,XM_011521489,XM_011521490,XM_011521491,XM_011521492,XM_017022110,XM_017022112,XM_024449909	APBA2	amyloid beta precursor protein binding family A member 2	protein_coding	NP_001123886.1;NP_001340717.1;NP_001340718.1;NP_001340719.1;NP_001340720.1;NP_001340721.1;NP_001340722.1;NP_001340723.1;NP_001340724.1;NP_001340725.1;NP_001340726.1;NP_001366614.1;NP_005494.2;XP_011519790.1;XP_011519791.1;XP_011519792.1;XP_011519793.1;XP_011519794.1;XP_016877599.1;XP_016877601.1;XP_024305677.1	579	602712	1686	224	1602	1369	418	220	19.6295	3.44659	23.1551	20.3121	7.19993	2.57923
NM_001164,NM_001257319,NM_001257320,NM_001257321,NM_001257323,NM_001257325,NM_001257326,NM_145689,NR_047512	APBB1	amyloid beta precursor protein binding family B member 1	protein_coding	NP_001155.1;NP_001244248.1;NP_001244249.1;NP_001244250.1;NP_001244252.1;NP_001244254.1;NP_001244255.1;NP_663722.1	581	602709	2915	1921	1589	1432	1565	1219	49.877	36.5358	32.6059	29.7804	38.4792	22.008
NM_001166050,NM_001166051,NM_001166052,NM_001166053,NM_001166054,NM_001330656,NM_001330658,NM_004307,NM_173075,XM_006714005,XM_006714007,XM_006714008,XM_006714009,XM_006714010,XM_006714011,XM_006714012,XM_011513686,XM_011513687,XM_011513688,XM_017008143,XM_017008144,XM_017008145,XM_017008146,XM_017008147,XM_017008148,XM_017008149,XM_017008151,XM_017008152,XM_017008154,XM_017008156,XM_017008157,XM…	APBB2	amyloid beta precursor protein binding family B member 2	protein_coding	NP_001159522.1;NP_001159523.1;NP_001159524.1;NP_001159525.1;NP_001159526.1;NP_001317585.1;NP_001317587.1;NP_004298.1;NP_775098.2;XP_006714068.1;XP_006714070.1;XP_006714071.1;XP_006714072.1;XP_006714073.1;XP_006714074.1;XP_006714075.1;XP_011511988.1;XP_011511989.1;XP_011511990.1;XP_016863632.1;XP_016863633.1;XP_016863634.1;XP_016863635.1;XP_016863636.1;XP_016863637.1;XP_016863638.1;XP_016863640.1;…	582	602710	16584	5116	8367	23944	23812	41677	102.885	36.9908	68.4872	207.627	187.431	283.49
NM_000038,NM_001127510,NM_001127511,NM_001354895,NM_001354896,NM_001354897,NM_001354898,NM_001354899,NM_001354900,NM_001354901,NM_001354902,NM_001354903,NM_001354904,NM_001354905,NM_001354906	APC	APC regulator of WNT signaling pathway	protein_coding	NP_000029.2;NP_001120982.1;NP_001120983.2;NP_001341824.1;NP_001341825.1;NP_001341826.1;NP_001341827.1;NP_001341828.1;NP_001341829.1;NP_001341830.1;NP_001341831.1;NP_001341832.1;NP_001341833.1;NP_001341834.1;NP_001341835.1	583	611731	8305	4519	7245	5824	7369	7141	32.4883	20.5455	35.905	28.8808	40.6306	31.1157
NM_001639	APCS	amyloid P component, serum	protein_coding	NP_001630.1	584	104770	0	0	0	0	0	0	0	0	0	0	0	0
NM_000383	AIRE	autoimmune regulator	protein_coding	NP_000374.1	360	607358	53	8	62	6	0	19	0.839115	0.146306	1.24599	0.105597	0	0.33555
NM_001640,XM_005265097,XM_005265098,XM_011533658,XM_011533661,XM_011533662,XM_011533663,XM_017006285,XM_017006286,XM_024453499,XM_024453500,XM_024453501,XM_024453502,XM_024453503,XM_024453504,XM_024453505,XM_024453506,XM_024453507	APEH	acylaminoacyl-peptide hydrolase	protein_coding	NP_001631.3;XP_005265154.1;XP_005265155.1;XP_011531960.1;XP_011531963.1;XP_011531964.1;XP_011531965.1;XP_016861774.1;XP_016861775.1;XP_024309267.1;XP_024309268.1;XP_024309269.1;XP_024309270.1;XP_024309271.1;XP_024309272.1;XP_024309273.1;XP_024309274.1;XP_024309275.1	586	102645	6379	4510	2979	2865	3390	2702	101.211	83.2658	64.5697	61.3818	76.1665	48.6171
NM_001244249,NM_001641,NM_080648,NM_080649	APEX1	apurinic/apyrimidinic endodeoxyribonuclease 1	protein_coding	NP_001231178.1;NP_001632.2;NP_542379.1;NP_542380.1	587	107748	3003	1962	2037	1238	2065	1576	90.8644	69.0845	77.4455	46.9871	87.0086	52.7189
NM_001166,NM_001256163,NM_001256166	BIRC2	baculoviral IAP repeat containing 2	protein_coding	NP_001157.1;NP_001243092.1;NP_001243095.1	590	601712	5293	2429	5664	2189	5199	2136	59.9942	32.1054	81.3657	31.4965	82.9034	27.0321
NM_001165,NM_182962,XM_024448467	BIRC3	baculoviral IAP repeat containing 3	protein_coding	NP_001156.1;NP_892007.1;XP_024304235.1	591	601721	9533	199	23484	121	1316	38	59.718	1.45273	186.801	0.957026	11.5962	0.261538
NM_001167,NM_001204401,NM_001378590,NM_001378591,NM_001378592,NR_037916,NR_165803	XIAP	X-linked inhibitor of apoptosis	protein_coding	NP_001158.2;NP_001191330.1;NP_001365519.1;NP_001365520.1;NP_001365521.1	592	300079	6732	4134	7342	2316	6544	2896	34.5495	24.6532	47.9303	15.2902	47.53	16.5431
NM_001012270,NM_001012271,NM_001168,XR_243654,XR_934452	BIRC5	baculoviral IAP repeat containing 5	protein_coding	NP_001012270.1;NP_001012271.1;NP_001159.2	593	603352	113	16	467	53	77	16	1.8859	0.305798	9.96383	1.09957	1.81249	0.285167
NM_001024807,NM_005166,XM_017026737,XM_017026738	APLP1	amyloid beta precursor like protein 1	protein_coding	NP_001019978.1;NP_005157.1;XP_016882226.1;XP_016882227.1	597	104775	54	385	69	13	36	0	0.92025	7.70379	1.49566	0.282754	0.848456	0
NM_001142276,NM_001142277,NM_001142278,NM_001243299,NM_001328682,NM_001328684,NM_001328685,NM_001328686,NM_001382526,NM_001382527,NM_001382528,NM_001382529,NM_001382530,NM_001382531,NM_001382532,NM_001382533,NM_001382534,NM_001382535,NM_001382536,NM_001382537,NM_001382538,NM_001382539,NM_001382540,NM_001382541,NM_001382542,NM_001382543,NM_001382544,NM_001382545,NM_001382546,NM_001642,NR_024515,NR…	APLP2	amyloid beta precursor like protein 2	protein_coding	NP_001135748.1;NP_001135749.1;NP_001135750.1;NP_001230228.1;NP_001315611.1;NP_001315613.1;NP_001315614.1;NP_001315615.1;NP_001369455.1;NP_001369456.1;NP_001369457.1;NP_001369458.1;NP_001369459.1;NP_001369460.1;NP_001369461.1;NP_001369462.1;NP_001369463.1;NP_001369464.1;NP_001369465.1;NP_001369466.1;NP_001369467.1;NP_001369468.1;NP_001369469.1;NP_001369470.1;NP_001369471.1;NP_001369472.1;NP_001369…	598	104776	35161	38382	15336	25570	33820	90053	421.12	542.426	232.723	390.781	567.976	1207.81
NM_000039,NM_001318017,NM_001318018,NM_001318021	APOA1	apolipoprotein A1	protein_coding	NP_000030.1;NP_001304946.1;NP_001304947.1;NP_001304950.1	600	107680	81	0	15	77	233	257	3.52743	0	0.674558	4.53422	15.3709	12.6467
NM_001643	APOA2	apolipoprotein A2	protein_coding	NP_001634.1	601	107670	0	0	0	0	0	0	0	0	0	0	0	0
NM_000482	APOA4	apolipoprotein A4	protein_coding	NP_000473.2	602	107690	0	0	0	4	0	22	0	0	0	0.146024	0	0.718742
NM_000384	APOB	apolipoprotein B	protein_coding	NP_000375.3	603	107730	12	0	57	17	19	9	0.035525	0	0.217322	0.062838	0.080798	0.027631
NM_001304566,NM_001644,NM_005889	APOBEC1	apolipoprotein B mRNA editing enzyme catalytic subunit 1	protein_coding	NP_001291495.1;NP_001635.2;NP_005880.2	604	600130	0	0	0	0	0	2	0	0	0	0	0	0.092077
NM_001321065,NM_001321066,NM_001379687,NM_001645	APOC1	apolipoprotein C1	protein_coding	NP_001307994.1;NP_001307995.1;NP_001366616.1;NP_001636.1	607	107710	141	6451	499	41	189	622	11.6706	564.615	52.7124	4.12887	22.0874	57.879
NR_028412,NR_028413,NR_028414	APOC1P1	apolipoprotein C1 pseudogene 1	transcribed_pseudogene	.	608	.	5	395	14	0	0	13	0.243997	25.3004	0.926566	0	0	0.796713
NM_001169,XM_011545822,XM_011545823	AQP8	aquaporin 8	protein_coding	NP_001160.2;XP_011544124.1;XP_011544125.1	642	603750	8	7	11	0	8	90	0.233139	0.250484	0.42403	0	0.329018	3.24599
NM_000483	APOC2	apolipoprotein C2	protein_coding	NP_000474.2	609	608083	45	43	27	0	67	162	2.86984	3.224	2.2229	0	6.06953	11.7945
NM_000040	APOC3	apolipoprotein C3	protein_coding	NP_000031.1	610	107720	0	0	0	0	0	0	0	0	0	0	0	0
NM_001646	APOC4	apolipoprotein C4	protein_coding	NP_001637.1	611	600745	0	6	4	0	0	0	0	0.42466	0.317313	0	0	0
NM_001647	APOD	apolipoprotein D	protein_coding	NP_001638.1	612	107740	2007	24	1063	57	2075	113	100.195	1.36336	67.3308	3.56335	145.796	6.24802
NM_000041,NM_001302688,NM_001302689,NM_001302690,NM_001302691	APOE	apolipoprotein E	protein_coding	NP_000032.1;NP_001289617.1;NP_001289618.1;NP_001289619.1;NP_001289620.1	613	107741	4856	99715	9891	19607	3332	17615	179.001	4283.05	462.762	916.955	172.814	718.388
NM_000042	APOH	apolipoprotein H	protein_coding	NP_000033.2	616	138700	0	0	0	0	0	2	0	0	0	0	0	0.08187
NM_000484,NM_001136016,NM_001136129,NM_001136130,NM_001136131,NM_001204301,NM_001204302,NM_001204303,NM_201413,NM_201414,XM_024452075	APP	amyloid beta precursor protein	protein_coding	NP_000475.1;NP_001129488.1;NP_001129601.1;NP_001129602.1;NP_001129603.1;NP_001191230.1;NP_001191231.1;NP_001191232.1;NP_958816.1;NP_958817.1;XP_024307843.1	620	104760	48067	44975	18238	31500	44736	34994	589.275	646.177	283.138	496.769	771.72	476.851
NM_000485,NM_001030018	APRT	adenine phosphoribosyltransferase	protein_coding	NP_000476.1;NP_001025189.1	626	102600	2203	804	1443	899	1228	1293	118.451	49.9705	95.2165	59.4521	92.2926	75.4826
NM_001030047,NM_001030048,NM_001648	KLK3	kallikrein related peptidase 3	protein_coding	NP_001025218.1;NP_001025219.1;NP_001639.1	6364	176820	33	0	12	0	60	0	0.729212	0	0.334332	0	2.19626	0
NM_000043,NM_001320619,NM_152871,NM_152872,NR_028033,NR_028034,NR_028035,NR_028036,NR_135313,NR_135314,NR_135315,XM_006717819,XM_011539764,XM_011539765,XM_011539766,XM_011539767,XR_945732,XR_945733	FAS	Fas cell surface death receptor	protein_coding	NP_000034.1;NP_001307548.1;NP_690610.1;NP_690611.1;XP_006717882.1;XP_011538066.1;XP_011538067.1;XP_011538068.1;XP_011538069.1	11920	134637	7611	6803	9672	1458	4851	6157	90.9541	94.2213	138.632	21.5521	80.2513	79.435
NM_000639,NM_001302746	FASLG	Fas ligand	protein_coding	NP_000630.1;NP_001289675.1	11936	134638	147	4	141	0	22	6	3.41556	0.103894	4.22638	0	0.705518	0.153465
NM_001320663,NM_001320664,NM_001649,XM_005274500,XM_011545506,XM_017029492,XM_017029493,XM_017029494	SHROOM2	shroom family member 2	protein_coding	NP_001307592.1;NP_001307593.1;NP_001640.1;XP_005274557.2;XP_011543808.1;XP_016884981.1;XP_016884982.1;XP_016884983.1	630	300103	1662	2168	876	1747	2103	1013	9.56195	14.5492	6.40286	12.7401	17.2364	6.49486
NM_001329872,NM_198098	AQP1	aquaporin 1 (Colton blood group)	protein_coding	NP_001316801.1;NP_932766.1	633	107776	3039	3512	2020	2436	1466	413	47.4933	63.9981	40.6201	48.3281	32.2404	7.19569
NM_000486	AQP2	aquaporin 2	protein_coding	NP_000477.1	634	107777	0	0	0	4	2	6	0	0	0	0.047634	0.028989	0.067158
NM_001318144,NM_004925,XR_001746289	AQP3	aquaporin 3 (Gill blood group)	protein_coding	NP_001305073.1;NP_004916.1	636	600170	1161	10	1246	24	139	89	27.1381	0.252333	36.8871	0.640456	4.54833	2.32174
NM_001317384,NM_001317387,NM_001364286,NM_001364287,NM_001364289,NM_001650,NM_004028,XM_011525942	AQP4	aquaporin 4	protein_coding	NP_001304313.1;NP_001304316.1;NP_001351215.1;NP_001351216.1;NP_001351218.1;NP_001641.1;NP_004019.1;XP_011524244.1	637	600308	3135	3694	1213	1098	7302	13	25.9422	35.4048	12.5947	11.3793	84.1607	0.111787
NM_001651,XM_005268838	AQP5	aquaporin 5	protein_coding	NP_001642.1;XP_005268895.1	638	600442	148	511	30	36	87	14944	4.43349	17.812	1.12632	1.33566	3.61909	499.649
NM_001652	AQP6	aquaporin 6	protein_coding	NP_001643.2	639	601383	8	112	13	103	4	884	0.125652	2.19376	0.258141	2.20954	0.080879	16.6843
NM_001170,NM_001318156,NM_001318157,NM_001318158,NM_001376191,NM_001376192,NM_001376193,NR_134513,NR_134514,NR_134515,NR_164778,NR_164779,XM_006716765,XM_011517866,XM_011517867,XM_017014700,XM_017014701,XM_017014702,XM_017014704,XM_017014706,XM_024447538,XM_024447539	AQP7	aquaporin 7	protein_coding	NP_001161.1;NP_001305085.1;NP_001305086.1;NP_001305087.1;NP_001363120.1;NP_001363121.1;NP_001363122.1;XP_006716828.1;XP_011516168.1;XP_011516169.1;XP_016870189.1;XP_016870190.1;XP_016870191.1;XP_016870193.1;XP_016870195.1;XP_024303306.1;XP_024303307.1	640	602974	43	27	50	153	59	5709	0.515304	0.365346	0.751885	2.35709	1.01034	120.532
NM_001320635,NM_001320636,NM_020980	AQP9	aquaporin 9	protein_coding	NP_001307564.1;NP_001307565.1;NP_066190.2	643	602914	5	0	24	0	55	0	0.068667	0	0.441265	0	1.15194	0
NM_000044,NM_001011645,NM_001348061,NM_001348063,NM_001348064	AR	androgen receptor	protein_coding	NP_000035.2;NP_001011645.1;NP_001334990.1;NP_001334992.1;NP_001334993.1	644	313700	2273	1021	761	966	1905	221	9.80944	4.99222	4.12054	5.13526	11.3016	0.991409
NM_001079528,NM_001171,NM_001351800,NR_147784,XM_011522479,XM_011522480,XM_011522481,XM_011522482,XM_017023212,XM_017023214,XM_024450261,XR_932836,XR_932837,XR_932838	ABCC6	ATP binding cassette subfamily C member 6	protein_coding	NP_001072996.1;NP_001162.5;NP_001338729.1;XP_011520781.1;XP_011520782.1;XP_011520783.1;XP_011520784.1;XP_016878701.1;XP_016878703.1;XP_024306029.1	57	603234	1238	3748	819	5552	1816	4792	12.0767	41.4297	11.2561	69.497	26.5235	49.6881
NM_001256196,NM_001256197,NM_001654	ARAF	A-Raf proto-oncogene, serine/threonine kinase	protein_coding	NP_001243125.1;NP_001243126.1;NP_001645.1	646	311010	8935	5598	5553	5804	5601	3679	164.592	121.531	130.611	136.616	145.961	74.5921
NM_001142281,NM_001655,XM_005271542	ARCN1	archain 1	protein_coding	NP_001135753.1;NP_001646.2;XP_005271599.1	649	600820	7625	5115	6069	3310	5096	3077	82.6655	65.4863	83.8002	45.4631	78.52	37.0887
NM_001656,NM_033227,NM_033228,XM_017009444	TRIM23	tripartite motif containing 23	protein_coding	NP_001647.1;NP_150230.1;NP_150231.1;XP_016864933.1	660	601747	2594	1464	2241	1552	2525	761	28.8958	19.0078	32.5017	22.2493	40.0847	9.45874
NM_001657	AREG	amphiregulin	protein_coding	NP_001648.1	651	104640	80	0	111	0	69	128	2.78385	0	4.87642	0	3.37997	4.95484
NM_001024226,NM_001024227,NM_001024228,NM_001658,XM_017001233	ARF1	ADP ribosylation factor 1	protein_coding	NP_001019397.1;NP_001019398.1;NP_001019399.1;NP_001649.1;XP_016856722.1	652	103180	15767	11763	8542	7106	10246	6584	347.178	305.125	244.27	201.975	320.358	171.116
NM_001659,XM_005268856,XM_006719391,XM_024448972	ARF3	ADP ribosylation factor 3	protein_coding	NP_001650.1;XP_005268913.1;XP_006719454.1;XP_024304740.1	654	103190	6334	3569	4565	3084	5316	2767	71.1797	50.9591	63.9471	42.8585	83.1372	33.7559
NM_001660	ARF4	ADP ribosylation factor 4	protein_coding	NP_001651.1	655	601177	7395	3458	7126	1660	8081	1455	199.457	108.73	243.943	56.835	306.759	43.7873
NM_001661,XM_011524782	ARL4D	ADP ribosylation factor like GTPase 4D	protein_coding	NP_001652.2;XP_011523084.1	656	600732	1799	119	366	829	1107	546	49.0538	3.76943	12.6382	28.6768	42.4477	16.5779
gene-ARF4P1	ARF4P1	ADP ribosylation factor 4 pseudogene 1	pseudogene	.	657	.	0	0	0	0	0	0	0	0	0	0	0	0
NM_001662	ARF5	ADP ribosylation factor 5	protein_coding	NP_001653.1	658	103188	2078	1441	1242	934	1407	854	86.6624	70.0608	65.7215	49.4535	82.5925	39.7477
NM_001663	ARF6	ADP ribosylation factor 6	protein_coding	NP_001654.1	659	600464	5506	1639	4116	1099	2842	638	61.1612	21.2207	58.0295	15.4965	44.4223	7.9094
NM_000045,NM_001244438,NM_001369020,NR_160934	ARG1	arginase 1	protein_coding	NP_000036.2;NP_001231367.1;NP_001355949.1	663	608313	0	0	0	0	2	0	0	0	0	0	0.057091	0
NM_001172	ARG2	arginase 2	protein_coding	NP_001163.1	664	107830	726	728	276	165	813	374	16.3348	19.1194	7.88156	4.70695	25.7665	9.39959
NM_001313941,NM_001313943,NM_001313944,NM_001313945,NM_001313946,NM_001313947,NM_001664	RHOA	ras homolog family member A	protein_coding	NP_001300870.1;NP_001300872.1;NP_001300873.1;NP_001300874.1;NP_001300875.1;NP_001300876.1;NP_001655.1	667	165390	13022	8240	12462	4448	12078	5239	311.065	228.685	378.434	133.933	406.14	139.071
NM_004040	RHOB	ras homolog family member B	protein_coding	NP_004031.1	668	165370	22800	15349	9068	3531	19667	28753	414.644	325.444	209.301	81.5084	503.399	583.761
NM_001042678,NM_001042679,NM_175744	RHOC	ras homolog family member C	protein_coding	NP_001036143.1;NP_001036144.1;NP_786886.1	669	165380	2709	2287	895	1685	2329	1632	99.008	100.284	41.0689	80.1678	123.064	63.9819
NM_001254738,NM_005168	RND3	Rho family GTPase 3	protein_coding	NP_001241667.1;NP_005159.1	671	602924	1383	559	1330	224	2091	259	21.8763	10.1057	25.9277	4.4795	46.4128	4.5407
NM_001665,XM_005252916,XM_017017719	RHOG	ras homolog family member G	protein_coding	NP_001656.2;XP_005252973.1;XP_016873208.1	672	179505	2868	1394	2899	635	1152	502	94.2684	53.0367	120.739	26.7253	53.3094	18.3251
NM_004308,XM_011520095,XM_024448520	ARHGAP1	Rho GTPase activating protein 1	protein_coding	NP_004299.1;XP_011518397.1;XP_024304288.1	673	602732	6285	6586	4052	3384	4792	5506	79.4167	97.1628	64.802	54.4474	85.4965	77.9875
NM_001164741,NM_001666	ARHGAP4	Rho GTPase activating protein 4	protein_coding	NP_001158213.1;NP_001657.3	674	300023	10851	2669	16926	1378	1236	1585	143.028	41.1434	283.144	22.888	22.981	23.3838
NM_001030055,NM_001173,XM_005267635,XM_005267636,XM_017021288	ARHGAP5	Rho GTPase activating protein 5	protein_coding	NP_001025226.1;NP_001164.2;XP_005267692.1;XP_005267693.1;XP_016876777.1	675	602680	14485	8186	8010	9381	16329	8170	67.6407	45.5734	47.3972	53.6123	103.371	41.3801
NM_001287242,NM_006125,NM_013423,NM_013427,NR_109776	ARHGAP6	Rho GTPase activating protein 6	protein_coding	NP_001274171.1;NP_006116.2;NP_038267.1;NP_038286.2	676	300118	9288	5233	3500	5944	7388	1645	99.253	66.787	46.3759	81.6011	111.233	17.926
NM_001185077,NM_001185078,NM_001301240,NM_001301241,NM_001301242,NM_001301243,NM_004309,NR_125441,XM_011523574	ARHGDIA	Rho GDP dissociation inhibitor alpha	protein_coding	NP_001172006.1;NP_001172007.1;NP_001288169.1;NP_001288170.1;NP_001288171.1;NP_001288172.1;NP_004300.1;XP_011521876.1	678	601925	15206	14310	12463	9090	9757	11422	359.098	384.782	357.5	264.719	318.605	285.164
NM_001175,NM_001321420,NM_001321421,NM_001321422,NM_001321423,NR_135637,XM_024448979	ARHGDIB	Rho GDP dissociation inhibitor beta	protein_coding	NP_001166.3;NP_001308349.1;NP_001308350.1;NP_001308351.1;NP_001308352.1;XP_024304747.1	679	602843	8927	1705	11065	1816	2546	2355	326.565	72.7788	513.388	84.6574	131.432	95.5742
NM_001176	ARHGDIG	Rho GDP dissociation inhibitor gamma	protein_coding	NP_001167.2	680	602844	0	0	5	0	0	81	0	0	0.236805	0	0	4.00053
NM_001278359,NM_001278360,NM_001278361,NM_001278362,NM_001278363,NM_001278364,NM_001278365,NM_001278366,NM_001278367,NM_001278368,NM_001278369,NM_004310,XM_011513692,XM_017008188,XM_017008189,XM_024454042	RHOH	ras homolog family member H	protein_coding	NP_001265288.1;NP_001265289.1;NP_001265290.1;NP_001265291.1;NP_001265292.1;NP_001265293.1;NP_001265294.1;NP_001265295.1;NP_001265296.1;NP_001265297.1;NP_001265298.1;NP_004301.1;XP_011511994.1;XP_016863677.1;XP_016863678.1;XP_024309810.1	686	602037	1538	11	2815	23	86	23	19.2322	0.125277	43.3886	0.282551	1.21349	0.248704
NM_001177,NM_001301068	ARL1	ADP ribosylation factor like GTPase 1	protein_coding	NP_001168.1;NP_001287997.1	692	603425	7472	5589	6093	2846	7021	2486	100.701	87.733	104.17	48.7272	133.187	37.4092
NM_005169	PHOX2A	paired like homeobox 2A	protein_coding	NP_005160.2	691	602753	0	0	0	0	0	0	0	0	0	0	0	0
NM_001199745,NM_001667	ARL2	ADP ribosylation factor like GTPase 2	protein_coding	NP_001186674.1;NP_001658.2	693	601175	2318	1882	911	734	1520	336	108.096	101.568	53.7685	43.2066	98.8554	17.4037
NM_004311,XM_017016260	ARL3	ADP ribosylation factor like GTPase 3	protein_coding	NP_004302.1;XP_016871749.1	694	604695	731	658	425	835	749	588	8.17885	8.57083	6.04636	11.8648	11.8263	7.34621
NM_001197325,NM_001286035,NM_001286036,NM_001350224,NM_001350225,NM_001350226,NM_001668,NM_178427,XM_005245151,XM_005245153,XM_005245157,XM_011509543,XM_011509545,XM_011509546,XM_011509547,XM_017001288,XM_017001289,XM_017001290,XM_017001291,XM_017001292,XM_017001293,XM_017001294,XM_017001295,XM_017001296	ARNT	aryl hydrocarbon receptor nuclear translocator	protein_coding	NP_001184254.1;NP_001272964.1;NP_001272965.1;NP_001337153.1;NP_001337154.1;NP_001337155.1;NP_001659.1;NP_848514.1;XP_005245208.1;XP_005245210.1;XP_005245214.1;XP_011507845.1;XP_011507847.1;XP_011507848.1;XP_011507849.1;XP_016856777.1;XP_016856778.1;XP_016856779.1;XP_016856780.1;XP_016856781.1;XP_016856782.1;XP_016856783.1;XP_016856784.1;XP_016856785.1	700	126110	5806	4220	5388	7370	6562	9432	54.4572	45.1066	63.876	85.9641	84.9614	96.3198
NM_001030272,NM_001030273,NM_001178,NM_001297719,NM_001297722,NM_001297724,NM_001351804,NM_001351805,NM_001351806,NM_001351807,NM_001351808,NM_001351809,NM_001351810,NM_001351811,NM_001351812,NM_001351813,NM_001351814,NM_001351815,NM_001351816,NM_001351817,NM_001351818,NM_001351819,NM_001351820,NM_001351821,NM_001351822,NM_001351823,NM_001351824,NR_147785,NR_147786,NR_147787,NR_147788,NR_147789,N…	ARNTL	aryl hydrocarbon receptor nuclear translocator like	protein_coding	NP_001025443.1;NP_001025444.1;NP_001169.3;NP_001284648.1;NP_001284651.1;NP_001284653.1;NP_001338733.1;NP_001338734.1;NP_001338735.1;NP_001338736.1;NP_001338737.1;NP_001338738.1;NP_001338739.1;NP_001338740.1;NP_001338741.1;NP_001338742.1;NP_001338743.1;NP_001338744.1;NP_001338745.1;NP_001338746.1;NP_001338747.1;NP_001338748.1;NP_001338749.1;NP_001338750.1;NP_001338751.1;NP_001338752.1;NP_001338753…	701	602550	1537	2087	1396	867	3152	2369	23.1191	37.0329	26.551	16.7325	66.6632	40.5968
NM_004312,XM_017029518	ARR3	arrestin 3	protein_coding	NP_004303.2;XP_016885007.1	710	301770	2	0	0	6	6	1	0.050104	0	0	0.232532	0.249106	0.02143
NM_004041,NM_020251,XM_011545034,XM_011545035,XM_017017750,XM_017017751,XM_017017752,XM_017017753,XM_017017754	ARRB1	arrestin beta 1	protein_coding	NP_004032.2;NP_064647.1;XP_011543336.1;XP_011543337.1;XP_016873239.1;XP_016873240.1;XP_016873241.1;XP_016873242.1;XP_016873243.1	711	107940	1959	1069	1671	1360	1021	604	11.4656	7.28298	12.4066	10.0941	8.39408	3.94604
NM_001257328,NM_001257329,NM_001257330,NM_001257331,NM_001330064,NM_004313,NM_199004,NR_047516,XM_011523858,XM_017024645,XM_024450751,XM_024450752,XM_024450753,XR_002958006,XR_002958007	ARRB2	arrestin beta 2	protein_coding	NP_001244257.1;NP_001244258.1;NP_001244259.1;NP_001244260.1;NP_001316993.1;NP_004304.1;NP_945355.1;XP_011522160.1;XP_016880134.1;XP_024306519.1;XP_024306520.1;XP_024306521.1	712	107941	2806	1288	3569	571	964	783	66.9811	36.2426	107.785	17.524	32.9902	21.0246
NM_000487,NM_001085425,NM_001085426,NM_001085427,NM_001085428,NM_001362782,XM_011530691,XM_017028800,XM_024452241	ARSA	arylsulfatase A	protein_coding	NP_000478.3;NP_001078894.2;NP_001078895.2;NP_001078896.2;NP_001078897.1;NP_001349711.1;XP_011528993.1;XP_016884289.1;XP_024308009.1	713	607574	4650	1881	4572	3321	2778	2590	77.623	26.2038	86.9107	54.6721	66.0936	39.8343
NM_000046,NM_198709,XM_011543390,XM_011543391,XM_011543392,XM_011543393,XM_017009471,XR_001742065,XR_001742066	ARSB	arylsulfatase B	protein_coding	NP_000037.2;NP_942002.1;XP_011541692.1;XP_011541693.1;XP_011541694.1;XP_011541695.1;XP_016864960.1	714	611542	1030	1677	1161	605	570	198	9.60603	20.842	13.667	6.8096	7.34079	3.1577
NM_000351,NM_001320750,NM_001320751,NM_001320752,NM_001320753,NM_001320754	STS	steroid sulfatase	protein_coding	NP_000342.3;NP_001307679.1;NP_001307680.1;NP_001307681.2;NP_001307682.1;NP_001307683.1	11425	300747	2998	1828	2124	782	1987	433	19.5718	13.8533	17.6808	6.57694	18.4535	3.06411
NM_001669,NM_009589,XM_005274514,XM_005274515	ARSD	arylsulfatase D	protein_coding	NP_001660.2;NP_033667.2;XP_005274571.1;XP_005274572.1	717	300002	6399	3147	2414	3955	4119	3198	55.7938	33.8987	26.6765	47.5597	50.0225	36.3529
NM_000047,NM_001282628,NM_001282631,NM_001369079,NM_001369080,XM_005274519,XM_005274521,XM_011545521,XM_017029526	ARSL	arylsulfatase L	protein_coding	NP_000038.2;NP_001269557.1;NP_001269560.2;NP_001356008.1;NP_001356009.1;XP_005274576.1;XP_005274578.1;XP_011543823.1;XP_016885015.1	719	300180	0	22	0	15	7	4	0	0.430692	0	0.307666	0.164928	0.076329
NM_001201538,NM_001201539,NM_004042,XM_011545522,XM_011545523,XM_011545524,XM_017029527,XM_017029528	ARSF	arylsulfatase F	protein_coding	NP_001188467.1;NP_001188468.1;NP_004033.2;XP_011543824.1;XP_011543825.1;XP_011543826.1;XP_016885016.1;XP_016885017.1	721	300003	0	0	0	7	0	0	0	0	0	0.163443	0	0
NM_004314,XM_011520114,XM_017017763	ART1	ADP-ribosyltransferase 1	protein_coding	NP_004305.2;XP_011518416.1;XP_016873252.1	723	601625	17	91	7	30	0	0	0.272802	1.75374	0.131812	0.614319	0	0
NM_001130016,NM_001130017,NM_001179,NM_001377173,NM_001377174,NM_001377175,NM_001377176,NM_001377177,NM_001377178,NM_001377179,NM_001377180,NM_001377181,NM_001377182,NM_001377183,NM_001377184,NM_001377185,XM_017008206,XM_017008208,XM_017008210,XM_024454050,XM_024454051,XM_024454052,XM_024454053,XM_024454054,XM_024454056,XM_024454058,XM_024454059,XM_024454061,XM_024454062,XM_024454063,XR_002959732…	ART3	ADP-ribosyltransferase 3	protein_coding	NP_001123488.1;NP_001123489.1;NP_001170.2;NP_001364102.1;NP_001364103.1;NP_001364104.1;NP_001364105.1;NP_001364106.1;NP_001364107.1;NP_001364108.1;NP_001364109.1;NP_001364110.1;NP_001364111.1;NP_001364112.1;NP_001364113.1;NP_001364114.1;XP_016863695.1;XP_016863697.1;XP_016863699.1;XP_024309818.1;XP_024309819.1;XP_024309820.1;XP_024309821.1;XP_024309822.1;XP_024309824.1;XP_024309826.1;XP_024309827…	725	603086	0	9	7	3	4	0	0	0.105956	0.090279	0.040648	0.06422	0
NM_001354646,NM_021071	ART4	ADP-ribosyltransferase 4 (Dombrock blood group)	protein_coding	NP_001341575.1;NP_066549.2	726	110600	1355	23	1220	15	1245	10	13.1677	0.217259	14.2509	0.265054	16.1612	0.085574
NM_001670,XM_005261242,XM_005261243,XM_005261244,XM_006724243,XM_006724245,XM_006724246,XM_006724247,XM_006724248,XM_006724249,XM_006724250,XM_011530179,XM_011530180,XM_011530181,XM_011530182,XM_011530183,XM_024452249,XR_937863,XR_937864	ARVCF	ARVCF delta catenin family member	protein_coding	NP_001661.1;XP_005261299.1;XP_005261300.1;XP_005261301.1;XP_006724306.1;XP_006724308.1;XP_006724309.1;XP_006724310.1;XP_006724311.1;XP_006724312.1;XP_006724313.1;XP_011528481.1;XP_011528482.1;XP_011528483.1;XP_011528484.1;XP_011528485.1;XP_024308017.1	728	602269	6762	4318	1513	15093	6235	2577	78.758	61.7477	24.2851	222.047	100.92	35.323
NM_001127505,NM_001363743,NM_004315,NM_177924,XM_005273504	ASAH1	N-acylsphingosine amidohydrolase 1	protein_coding	NP_001120977.1;NP_001350672.1;NP_004306.3;NP_808592.2;XP_005273561.1	735	613468	11835	7018	7208	7227	14817	14445	184.242	126.904	141.937	142.298	325.681	249.996
NM_004316	ASCL1	achaete-scute family bHLH transcription factor 1	protein_coding	NP_004307.2	738	100790	12	47	54	8	3	5	0.200308	0.93109	1.16749	0.171045	0.048841	0.0787
NM_005170	ASCL2	achaete-scute family bHLH transcription factor 2	protein_coding	NP_005161.1	739	601886	42	18	85	66	3	0	0.977822	0.467359	2.49702	1.93424	0.077863	0
NM_001197216,NM_001671,XM_011523861	ASGR1	asialoglycoprotein receptor 1	protein_coding	NP_001184145.1;NP_001662.1;XP_011522163.1	742	108360	48	257	55	400	195	113	1.4561	9.21226	2.11472	15.6621	8.3582	3.8178
NM_001181,NM_001201352,NM_080912,NM_080913,NM_080914,XM_005256648,XM_006721524,XM_006721526,XM_011523862,XM_011523863,XM_011523864,XM_011523865,XM_011523866,XM_017024651,XM_017024652,XM_017024653,XM_024450755,XM_024450756,XM_024450757	ASGR2	asialoglycoprotein receptor 2	protein_coding	NP_001172.1;NP_001188281.1;NP_550434.1;NP_550435.1;NP_550436.1;XP_005256705.1;XP_006721587.2;XP_006721589.1;XP_011522164.2;XP_011522165.1;XP_011522166.1;XP_011522167.1;XP_011522168.1;XP_016880140.1;XP_016880141.1;XP_016880142.1;XP_024306523.1;XP_024306524.1;XP_024306525.1	743	108361	20	6	100	17	20	4	0.391037	0.125904	2.82612	0.44037	0.584495	0.088175
NM_001672,XM_005260412,XM_011528820,XM_011528821	ASIP	agouti signaling protein	protein_coding	NP_001663.2;XP_005260469.1;XP_011527122.1;XP_011527123.1	745	600201	6	0	17	10	0	8	0.379504	0	1.51308	0.189433	0	0.136694
NM_000048,NM_001024943,NM_001024944,NM_001024946	ASL	argininosuccinate lyase	protein_coding	NP_000039.2;NP_001020114.1;NP_001020115.1;NP_001020117.1	746	608310	2085	3458	1032	1713	1974	1739	40.1801	77.8234	25.201	41.7674	52.6832	37.6368
gene-ASLP1	ASLP1	argininosuccinate lyase pseudogene 1	pseudogene	.	747	.	103	41	44	40	96	60	3.59103	1.65587	1.90866	1.75648	4.70853	2.30275
NM_001171038,NM_001171038_dup1,NM_001171039,NM_001171039_dup1,NM_004043,NM_004043_dup1	ASMT	acetylserotonin O-methyltransferase	protein_coding	NP_001164509.1;NP_001164510.1;NP_004034.2	750	402500	15	18	12	15	5	6	0.47946	0.767927	0.491173	0.576921	0.19468	0.199874
NM_001371488,NM_001371489,NM_004317	GET3	guided entry of tail-anchored proteins factor 3, ATPase	protein_coding	NP_001358417.1;NP_001358418.1;NP_004308.2	752	601913	2019	1075	1040	771	1296	668	68.1392	41.883	44.514	33.0183	61.5281	25.146
NM_001178075,NM_001178076,NM_001178077,NM_001352496,NM_001673,NM_133436,NM_183356	ASNS	asparagine synthetase (glutamine-hydrolyzing)	protein_coding	NP_001171546.1;NP_001171547.1;NP_001171548.1;NP_001339425.1;NP_001664.3;NP_597680.2;NP_899199.2	753	108370	902	350	902	241	415	735	15.3475	6.96599	19.8432	5.27315	9.97759	13.4769
NM_000049,NM_001128085,XM_017024661,XM_024450764,XR_934026	ASPA	aspartoacylase	protein_coding	NP_000040.1;NP_001121557.1;XP_016880150.1;XP_024306532.1	756	608034	232	20	194	104	165	752	1.83605	0.178258	2.0361	1.07681	1.88871	8.62473
NM_001164750,NM_001164751,NM_001164752,NM_001164753,NM_001164754,NM_001164755,NM_001164756,NM_004318,NM_020164,NM_032466,NM_032467,NM_032468,XM_005251235,XM_005251236,XM_005251239,XM_005251240,XM_005251242,XM_005251243,XM_005251244,XM_005251246,XM_005251247,XM_017013419,XM_017013420,XM_017013421,XM_017013422,XM_017013424,XM_017013425,XM_017013426,XM_017013427,XM_017013428,XM_017013429,XM_01701343…	ASPH	aspartate beta-hydroxylase	protein_coding	NP_001158222.1;NP_001158223.1;NP_001158224.1;NP_001158225.1;NP_001158226.1;NP_001158227.1;NP_001158228.1;NP_004309.2;NP_064549.1;NP_115855.1;NP_115856.1;NP_115857.1;XP_005251292.1;XP_005251293.1;XP_005251296.1;XP_005251297.1;XP_005251299.1;XP_005251300.1;XP_005251301.1;XP_005251303.1;XP_005251304.1;XP_016868908.1;XP_016868909.1;XP_016868910.1;XP_016868911.1;XP_016868913.1;XP_016868914.1;XP_016868…	757	600582	12581	2824	8867	6933	15287	7600	120.446	34.4549	113.006	91.3161	216.02	87.4027
NM_000050,NM_054012,XM_005272200,XM_011518705,XM_017014729	ASS1	argininosuccinate synthase 1	protein_coding	NP_000041.2;NP_446464.1;XP_005272257.1;XP_011517007.1;XP_016870218.1	758	603470	983	914	234	1175	387	1054	27.2009	29.6261	8.20388	41.6925	14.991	32.9928
gene-ASS1P2	ASS1P2	argininosuccinate synthetase 1 pseudogene 2	pseudogene	.	765	.	13	10	7	14	6	23	0.366888	0.315613	0.241599	0.487686	0.231436	0.719516
gene-ASS1P4	ASS1P4	argininosuccinate synthetase 1 pseudogene 4	pseudogene	.	767	.	0	0	0	0	0	0	0	0	0	0	0	0
gene-ASS1P5	ASS1P5	argininosuccinate synthetase 1 pseudogene 5	pseudogene	.	768	.	0	0	0	0	0	0	0	0	0	0	0	0
gene-ASS1P6	ASS1P6	argininosuccinate synthetase 1 pseudogene 6	pseudogene	.	769	.	0	0	0	0	0	0	0	0	0	0	0	0
gene-ASS1P8	ASS1P8	argininosuccinate synthetase 1 pseudogene 8	pseudogene	.	771	.	0	0	0	0	0	0	0	0	0	0	0	0
gene-ASS1P9	ASS1P9	argininosuccinate synthetase 1 pseudogene 9	pseudogene	.	772	.	0	0	0	0	0	0	0	0	0	0	0	0
gene-ASS1P10	ASS1P10	argininosuccinate synthetase 1 pseudogene 10	pseudogene	.	760	.	0	0	0	0	0	0	0	0	0	0	0	0
gene-ASS1P14	ASS1P14	argininosuccinate synthetase 1 pseudogene 14	pseudogene	.	764	.	0	0	0	0	0	0	0	0	0	0	0	0
NM_001286164,NM_001364856,NM_004319,NM_207108,XM_017001341,XR_001737193,XR_001737194,XR_921796	ASTN1	astrotactin 1	protein_coding	NP_001273093.1;NP_001351785.1;NP_004310.1;NP_996991.1;XP_016856830.1	773	600904	77	62	40	43	6	71	0.457382	0.427029	0.300711	0.597234	0.044289	0.469975
NM_000488,NM_001365052	SERPINC1	serpin family C member 1	protein_coding	NP_000479.1;NP_001351981.1	775	107300	20	43	22	43	8	22	0.415568	1.05341	0.58283	1.17239	0.225924	0.505766
NM_001164766,NM_006885,NR_163978,XM_005255957,XM_017023229,XM_017023251,XM_024450275,XM_024450276,XM_024450291	ZFHX3	zinc finger homeobox 3	protein_coding	NP_001158238.1;NP_008816.3;XP_005256014.1;XP_016878718.1;XP_016878740.1;XP_024306043.1;XP_024306044.1;XP_024306059.1	777	104155	31937	30808	11948	47644	38009	43298	90.6526	101.219	42.2373	166.615	148.314	132.944
NM_005171,XM_011538386,XM_011538387,XM_011538388,XM_017019331,XM_017019332,XM_017019333,XM_017019334,XM_017019335,XM_017019336	ATF1	activating transcription factor 1	protein_coding	NP_005162.1;XP_011536688.1;XP_011536689.1;XP_011536690.1;XP_016874820.1;XP_016874821.1;XP_016874822.1;XP_016874823.1;XP_016874824.1;XP_016874825.1	783	123803	883	819	727	564	740	712	14.1661	16.9029	14.6568	12.4518	18.2662	13.6768
NM_001030287,NM_001040619,NM_001206484,NM_001206486,NM_001206488,NM_001674,XM_005273146,XM_011509579,XR_001737203	ATF3	activating transcription factor 3	protein_coding	NP_001025458.1;NP_001035709.1;NP_001193413.2;NP_001193415.1;NP_001193417.2;NP_001665.1;XP_005273203.1;XP_011507881.1	785	603148	10023	370	3227	153	8350	7507	176.407	9.02223	71.5848	3.19034	219.653	162.937
NM_001675,NM_182810,XM_017028807	ATF4	activating transcription factor 4	protein_coding	NP_001666.2;NP_877962.1;XP_016884296.1	786	604064	12963	5250	8557	7769	8801	13516	287.132	128.307	252.066	219.602	260.704	344.814
gene-ATF4P1	ATF4P1	activating transcription factor 4 pseudogene 1	pseudogene	.	789	.	13	10	7	7	8	2	0.369275	0.336224	0.236313	0.249692	0.305138	0.040615
NM_004044,XM_017004187,XM_024452919	ATIC	5-aminoimidazole-4-carboxamide ribonucleotide formyltransferase/IMP cyclohydrolase	protein_coding	NP_004035.2;XP_016859676.1;XP_024308687.1	794	601731	2880	1672	2061	842	1503	974	60.02	41.0359	56.7907	23.1875	44.3641	23.6401
NM_000051,NM_001351834,NM_001351835,NM_001351836,XM_005271562,XM_006718843,XM_006718845,XM_011542840,XM_011542842,XM_011542843,XM_011542844,XM_011542845,XM_017017789,XM_017017790,XM_017017791,XM_017017792,XR_002957150	ATM	ATM serine/threonine kinase	protein_coding	NP_000042.3;NP_001338763.1;NP_001338764.1;NP_001338765.1;XP_005271619.2;XP_006718906.1;XP_006718908.1;XP_011541142.1;XP_011541144.1;XP_011541145.1;XP_011541146.1;XP_011541147.1;XP_016873278.1;XP_016873279.1;XP_016873280.1;XP_016873281.1	795	607585	25309	9403	33896	6434	12305	3960	90.1816	43.5408	145.492	32.1471	58.7742	19.2145
NM_001042681,NM_001042682,NM_012102	RERE	arginine-glutamic acid dipeptide repeats	protein_coding	NP_001036146.1;NP_001036147.1;NP_036234.3	9965	605226	20882	25319	14910	24630	16475	30886	113.886	166.188	103.399	169.649	126.687	183.93
NM_005172	ATOH1	atonal bHLH transcription factor 1	protein_coding	NP_005163.1	797	601461	0	2	0	2	0	4	0	0.04448	0	0.037669	0	0.086904
NM_004045	ATOX1	antioxidant 1 copper chaperone	protein_coding	NP_004036.1	798	602270	874	450	648	364	774	584	79.8741	47.9266	75.128	42.2056	99.5095	59.5269
NM_000701,NM_001160233,NM_001160234,XM_017001360,XM_017001361,XR_002956654	ATP1A1	ATPase Na+/K+ transporting subunit alpha 1	protein_coding	NP_000692.2;NP_001153705.1;NP_001153706.1;XP_016856849.1;XP_016856850.1	799	182310	47838	17577	16280	43189	32450	29143	545.639	231.241	235.349	606.089	528.101	361.492
NM_000702	ATP1A2	ATPase Na+/K+ transporting subunit alpha 2	protein_coding	NP_000693.1	800	182340	315	195	372	63	167	26	2.48987	1.80035	3.73722	0.630358	1.85126	0.222545
NM_001256213,NM_001256214,NM_152296	ATP1A3	ATPase Na+/K+ transporting subunit alpha 3	protein_coding	NP_001243142.1;NP_001243143.1;NP_689509.1	801	182350	274	7	365	3	28	0	3.30751	0.084158	5.61407	0.040542	0.470036	0
NM_001185085,NM_001676	ATP12A	ATPase H+/K+ transporting non-gastric alpha2 subunit	protein_coding	NP_001172014.1;NP_001667.4	13816	182360	0	0	7	3	20	0	0	0	0.081646	0.035612	0.268212	0
NM_001001734,NM_144699,XM_011509582	ATP1A4	ATPase Na+/K+ transporting subunit alpha 4	protein_coding	NP_001001734.1;NP_653300.2;XP_011507884.1	14073	607321	42	0	85	7	0	6	1.34124	0	4.33395	0.099292	0	0.071704
NM_001677	ATP1B1	ATPase Na+/K+ transporting subunit beta 1	protein_coding	NP_001668.1	804	182330	17394	14125	9466	11609	17610	5943	337.883	319.906	233.381	286.262	481.448	128.875
NM_001303263,NM_001678	ATP1B2	ATPase Na+/K+ transporting subunit beta 2	protein_coding	NP_001290192.1;NP_001669.3	805	182331	744	2824	433	574	353	106	9.57351	42.4135	7.07296	9.37853	6.39973	1.51561
NM_001679	ATP1B3	ATPase Na+/K+ transporting subunit beta 3	protein_coding	NP_001670.1	806	601867	1884	2825	2441	1665	2226	2930	43.8987	76.741	72.1843	49.2398	73.0025	76.2212
gene-ATP1B3P1	ATP1B3P1	ATPase Na+/K+ transporting subunit beta 3 pseudogene 1	pseudogene	.	807	.	0	2	5	1	4	1	0	0.04691	0.142281	0.016204	0.128097	0.020445
gene-ATP1B1P1	ATP1B1P1	ATPase Na+/K+ transporting subunit beta 1 pseudogene 1	pseudogene	.	809	.	281	167	196	191	176	293	5.5008	3.80167	4.85351	4.74026	4.8268	6.40851
NM_001680,NM_021603	FXYD2	FXYD domain containing ion transport regulator 2	protein_coding	NP_001671.2;NP_067614.1	4026	601814	57	2	108	61	37	0	4.11283	0.162623	9.8586	5.52174	3.69553	0
NM_001286075,NM_004320,NM_173201	ATP2A1	ATPase sarcoplasmic/endoplasmic reticulum Ca2+ transporting 1	protein_coding	NP_001273004.1;NP_004311.1;NP_775293.1	811	108730	309	334	271	894	446	385	3.81157	4.79224	4.29681	13.9566	7.70265	5.27957
NM_001681,NM_170665,XM_005253888,XM_011538402,XR_002957329,XR_243009	ATP2A2	ATPase sarcoplasmic/endoplasmic reticulum Ca2+ transporting 2	protein_coding	NP_001672.1;NP_733765.1;XP_005253945.1;XP_011536704.1	812	108740	17998	15739	13352	13321	16693	14243	94.7046	95.2287	103.562	94.3054	123.565	82.5172
NM_005173,NM_174953,NM_174954,NM_174955,NM_174956,NM_174957,NM_174958,XM_011523881,XM_011523882,XM_011523884,XM_011523885,XM_011523888,XM_011523889,XM_011523892,XM_017024692,XM_017024693	ATP2A3	ATPase sarcoplasmic/endoplasmic reticulum Ca2+ transporting 3	protein_coding	NP_005164.2;NP_777613.1;NP_777614.1;NP_777615.1;NP_777616.1;NP_777617.1;NP_777618.1;XP_011522183.1;XP_011522184.1;XP_011522186.1;XP_011522187.1;XP_011522190.1;XP_011522191.1;XP_011522194.1;XP_016880181.1;XP_016880182.1	813	601929	23284	1277	32725	6229	1700	270	214.194	13.6047	382.558	72.9038	21.8174	2.66661
NM_001001323,NM_001366520,NM_001366521,NM_001366522,NM_001366523,NM_001366524,NM_001366525,NM_001366526,NM_001366527,NM_001366528,NM_001366529,NM_001366530,NM_001366531,NM_001366532,NM_001682,XM_017019357,XM_024448991,XM_024448993,XR_002957330	ATP2B1	ATPase plasma membrane Ca2+ transporting 1	protein_coding	NP_001001323.1;NP_001353449.1;NP_001353450.1;NP_001353451.1;NP_001353452.1;NP_001353453.1;NP_001353454.1;NP_001353455.1;NP_001353456.1;NP_001353457.1;NP_001353458.1;NP_001353459.1;NP_001353460.1;NP_001353461.1;NP_001673.2;XP_016874846.1;XP_024304759.1;XP_024304761.1	814	108731	10300	1968	11855	2446	8449	3019	63.6993	14.0216	92.9993	19.1745	73.4608	20.6678
NM_001001331,NM_001330611,NM_001353564,NM_001363862,NM_001683,XM_005265179,XM_006713175,XM_011533752,XM_017006481,XM_017006482,XM_017006483,XM_017006484,XM_017006485,XM_017006486,XM_017006487,XM_017006488,XM_017006489,XM_017006492	ATP2B2	ATPase plasma membrane Ca2+ transporting 2	protein_coding	NP_001001331.1;NP_001317540.1;NP_001340493.1;NP_001350791.1;NP_001674.2;XP_005265236.1;XP_006713238.1;XP_011532054.1;XP_016861970.1;XP_016861971.1;XP_016861972.1;XP_016861973.1;XP_016861974.1;XP_016861975.1;XP_016861976.1;XP_016861977.1;XP_016861978.1;XP_016861981.1	815	108733	22	0	39	20	21	11	0.100048	0	0.23524	0.115702	0.135589	0.056545
NM_001001344,NM_021949,XM_005274689,XM_005274690,XM_005274691,XM_005274692,XM_011531174,XM_011531177,XM_017029553,XM_024452386,XR_001755693	ATP2B3	ATPase plasma membrane Ca2+ transporting 3	protein_coding	NP_001001344.1;NP_068768.2;XP_005274746.1;XP_005274747.1;XP_005274748.1;XP_005274749.1;XP_011529476.1;XP_011529479.1;XP_016885042.1;XP_024308154.1	816	300014	0	8	14	3	4	7	0	0.029598	0.082893	0.010773	0.01789	0.027232
NM_001001396,NM_001365783,NM_001365784,NM_001684	ATP2B4	ATPase plasma membrane Ca2+ transporting 4	protein_coding	NP_001001396.1;NP_001352712.1;NP_001352713.1;NP_001675.3	817	108732	16537	12235	9773	7916	15262	5699	85.377	72.9171	63.7059	51.7049	111.263	33.833
NM_000704	ATP4A	ATPase H+/K+ transporting subunit alpha	protein_coding	NP_000695.2	819	137216	36	11	34	0	12	0	0.408114	0.144095	0.488321	0	0.191842	0
NM_000705	ATP4B	ATPase H+/K+ transporting subunit beta	protein_coding	NP_000696.1	820	137217	0	0	0	9	21	22	0	0	0	0.304437	0.833818	0.678201
NM_001001935,NM_001001937,NM_001257334,NM_001257335,NM_004046,XM_017025789	ATP5F1A	ATP synthase F1 subunit alpha	protein_coding	NP_001001935.1;NP_001001937.1;NP_001244263.1;NP_001244264.1;NP_004037.1;XP_016881278.1	823	164360	5617	2582	3820	2462	3491	2024	99.5069	33.8706	96.06	60.1145	99.5663	44.985
NM_001182,NM_001201377,NM_001202404	ALDH7A1	aldehyde dehydrogenase 7 family member A1	protein_coding	NP_001173.2;NP_001188306.1;NP_001189333.2	877	107323	2176	660	756	1791	2192	605	19.651	6.94049	8.65331	20.529	27.8498	6.09609
gene-ATP5F1AP2	ATP5F1AP2	ATP synthase F1 subunit alpha pseudogene 2	pseudogene	.	828	.	0	0	0	0	0	0	0	0	0	0	0	0
NM_001686	ATP5F1B	ATP synthase F1 subunit beta	protein_coding	NP_001677.2	830	102910	8563	2548	5457	2594	5937	2176	209.552	72.6837	169.488	80.5649	204.471	59.4485
gene-ATP5F1BP1	ATP5F1BP1	ATP synthase F1 subunit beta pseudogene 1	pseudogene	.	831	.	0	0	0	0	0	0	0	0	0	0	0	0
NM_001001973,NM_001320886,NM_005174,XM_017016290	ATP5F1C	ATP synthase F1 subunit gamma	protein_coding	NP_001001973.1;NP_001307815.1;NP_005165.1;XP_016871779.1	833	108729	2618	1133	1696	1029	2073	1157	102.101	51.3159	83.8412	50.6821	113.391	50.2256
NM_001001975,NM_001687	ATP5F1D	ATP synthase F1 subunit delta	protein_coding	NP_001001975.1;NP_001678.1	837	603150	2110	2028	933	1669	941	1264	119.758	140.743	67.3157	112.301	73.7756	77.7471
NM_006886	ATP5F1E	ATP synthase F1 subunit epsilon	protein_coding	NP_008817.1	838	606153	6003	2602	4752	1796	5012	2007	71.5751	36.1714	71.9125	27.179	84.1024	26.7145
NM_001688	ATP5PB	ATP synthase peripheral stalk-membrane subunit b	protein_coding	NP_001679.2	840	603270	1118	770	729	496	738	356	18.3018	14.6913	15.1538	10.2983	16.992	6.49532
NM_001002027,NM_005175	ATP5MC1	ATP synthase membrane subunit c locus 1	protein_coding	NP_001002027.1;NP_005166.1	841	603192	837	173	251	181	319	84	61.9988	14.9774	23.6623	16.9819	32.8288	6.68971
NM_001002031,NM_001330269,NM_001369753,NM_001369754,NM_001369755,NM_001369756,NM_001369757,NM_001369758,NM_005176,NR_163135,NR_163136,NR_163137,XM_017019460,XM_017019461	ATP5MC2	ATP synthase membrane subunit c locus 2	protein_coding	NP_001002031.1;NP_001317198.1;NP_001356682.1;NP_001356683.1;NP_001356684.1;NP_001356685.1;NP_001356686.1;NP_001356687.1;NP_005167.3;XP_016874949.1;XP_016874950.1	842	603193	2590	791	1467	716	1567	555	152.107	49.8321	108.19	54.0442	124.11	37.666
NM_001002258,NM_001190329,NM_001689	ATP5MC3	ATP synthase membrane subunit c locus 3	protein_coding	NP_001002258.1;NP_001177258.1;NP_001680.1	843	602736	2501	1710	1599	1404	1731	889	40.5012	32.8749	30.2361	28.9537	37.2601	16.1787
gene-ATP5MC2P1	ATP5MC2P1	ATP synthase membrane subunit c locus 2 pseudogene 1	pseudogene	.	844	.	0	0	0	0	0	2	0	0	0	0	0	0.150851
NM_007100,NR_033743	ATP5ME	ATP synthase membrane subunit e	protein_coding	NP_009031.1	846	601519	2159	2301	1608	1509	1545	1316	308.82	381.421	291.403	272.986	310.298	209.187
NM_001003696,NM_001003697,NM_001003701,NM_001003703,NM_001320266,NM_001320267,NM_001685	ATP5PF	ATP synthase peripheral stalk subunit F6	protein_coding	NP_001003696.1;NP_001003697.1;NP_001003701.1;NP_001003703.1;NP_001307195.1;NP_001307196.1;NP_001676.2	847	603152	330	247	238	203	237	173	10.6196	9.86661	9.90053	8.71996	10.9038	6.32055
NM_001690	ATP6V1A	ATPase H+ transporting V1 subunit A	protein_coding	NP_001681.2	851	607027	5909	2896	5634	1892	5539	1965	55.5943	31.7692	67.2732	22.5906	73.3477	20.6392
NM_001692,XM_011532907	ATP6V1B1	ATPase H+ transporting V1 subunit B1	protein_coding	NP_001683.2;XP_011531209.1	853	192132	35	66	56	534	25	25	0.789845	1.71877	1.58909	14.5177	0.769732	0.622532
NM_001693,XR_002956632,XR_002956633	ATP6V1B2	ATPase H+ transporting V1 subunit B2	protein_coding	NP_001684.2	854	606939	4239	3660	3460	1511	3626	1486	53.5538	58.6375	45.6122	26.6753	63.6308	23.4518
NM_001198569,NM_001694	ATP6V0C	ATPase H+ transporting V0 subunit c	protein_coding	NP_001185498.1;NP_001685.1	855	108745	10544	5371	6354	3825	6416	1829	415.719	247.209	318.527	191.635	358.04	80.4121
NM_001695	ATP6V1C1	ATPase H+ transporting V1 subunit C1	protein_coding	NP_001686.1	856	603097	5013	2614	4181	1472	5219	2213	38.2902	23.2749	40.5333	14.2731	56.1099	18.8665
NM_001039366,NM_001039367,NM_001696	ATP6V1E1	ATPase H+ transporting V1 subunit E1	protein_coding	NP_001034455.1;NP_001034456.1;NP_001687.1	857	108746	1068	472	962	472	1068	694	34.4839	17.7355	39.3712	19.29	48.4689	25.0463
NM_001039457,NM_001294333,NM_004047	ATP6V0B	ATPase H+ transporting V0 subunit b	protein_coding	NP_001034546.1;NP_001281262.1;NP_004038.1	861	603717	2258	1143	1628	629	1262	577	64.8575	41.8696	58.1492	24.7663	54.9467	19.643
NM_001204078,NM_130463,NM_138282	ATP6V1G2	ATPase H+ transporting V1 subunit G2	protein_coding	NP_001191007.1;NP_569730.1;NP_612139.1	862	606853	313	53	169	118	233	13	9.89802	1.91605	6.71824	4.69408	10.4132	0.424848
NM_001130020,NM_001130021,NM_001378522,NM_001378523,NM_001378530,NM_001378531,NM_001378532,NM_001378533,NM_001378534,NM_001378535,NM_001378536,NM_001378537,NM_001378538,NM_001378539,NM_001378540,NM_001378541,NM_001378542,NM_001378543,NM_001378544,NM_001378545,NM_001378546,NM_001378547,NM_001378548,NM_001378549,NM_001378550,NM_001378551,NM_001378552,NM_001378554,NM_001378556,NM_001378557,NM_005177…	ATP6V0A1	ATPase H+ transporting V0 subunit a1	protein_coding	NP_001123492.1;NP_001123493.1;NP_001365451.1;NP_001365452.1;NP_001365459.1;NP_001365460.1;NP_001365461.1;NP_001365462.1;NP_001365463.1;NP_001365464.1;NP_001365465.1;NP_001365466.1;NP_001365467.1;NP_001365468.1;NP_001365469.1;NP_001365470.1;NP_001365471.1;NP_001365472.1;NP_001365473.1;NP_001365474.1;NP_001365475.1;NP_001365476.1;NP_001365477.1;NP_001365478.1;NP_001365479.1;NP_001365480.1;NP_001365…	865	192130	8455	5581	5219	3437	7412	4021	87.6107	67.9181	67.495	45.2705	107.058	46.9347
NM_001183,XM_011531179	ATP6AP1	ATPase H+ transporting accessory protein 1	protein_coding	NP_001174.2;XP_011529481.1	868	300197	6904	9672	4479	5859	4636	8287	143.771	235.146	117.99	154.883	136.007	193.2
NM_000052,NM_001282224,NR_104109	ATP7A	ATPase copper transporting alpha	protein_coding	NP_000043.4;NP_001269153.1	869	300011	4276	2662	4146	2519	4061	4023	21.6836	16.0534	26.9184	16.2134	29.3536	22.8415
NM_001697	ATP5PO	ATP synthase peripheral stalk subunit OSCP	protein_coding	NP_001688.1	850	600828	1932	391	1229	371	1217	288	109.973	25.909	88.7641	26.7732	97.4636	18.2876
NM_000053,NM_001005918,NM_001243182,NM_001330578,NM_001330579,XM_005266423,XM_005266424,XM_005266430,XM_005266431,XM_006719837,XM_011535117,XM_017020627,XR_941604	ATP7B	ATPase copper transporting beta	protein_coding	NP_000044.2;NP_001005918.1;NP_001230111.1;NP_001317507.1;NP_001317508.1;XP_005266480.1;XP_005266481.1;XP_005266487.1;XP_005266488.1;XP_006719900.1;XP_011533419.1;XP_016876116.1	870	606882	1281	628	435	1931	945	665	8.4519	3.73372	2.8271	12.5571	8.70289	3.60092
gene-ALDH7A1P1	ALDH7A1P1	aldehyde dehydrogenase 7 family member A1 pseudogene 1	pseudogene	.	878	.	468	1636	160	727	594	53	11.0946	45.2511	4.81754	21.8997	19.8258	1.38575
gene-ALDH7A1P3	ALDH7A1P3	aldehyde dehydrogenase 7 family member A1 pseudogene 3	pseudogene	.	880	.	0	0	0	0	0	0	0	0	0	0	0	0
gene-ALDH7A1P4	ALDH7A1P4	aldehyde dehydrogenase 7 family member A1 pseudogene 4	pseudogene	.	881	.	0	0	0	0	2	0	0	0	0	0	0.260684	0
NM_001184,NM_001354579,XM_011512924,XM_011512925,XR_001740179,XR_001740180,XR_001740181,XR_001740182,XR_002959543,XR_924148	ATR	ATR serine/threonine kinase	protein_coding	NP_001175.2;NP_001341508.1;XP_011511226.1;XP_011511227.1	882	601215	14885	8627	16206	8116	11567	8090	85.9116	52.6508	107.587	54.2909	86.4375	47.0758
NM_000489,NM_138270,XM_005262153,XM_005262154,XM_005262155,XM_005262156,XM_005262157,XM_006724666,XM_006724667,XM_006724668,XM_017029601,XM_017029602,XM_017029603,XM_017029604,XM_017029605,XM_017029606,XM_017029607,XM_017029608,XM_017029609,XM_017029610,XM_017029611,XR_001755700	ATRX	ATRX chromatin remodeler	protein_coding	NP_000480.3;NP_612114.2;XP_005262210.2;XP_005262211.2;XP_005262212.2;XP_005262213.2;XP_005262214.2;XP_006724729.1;XP_006724730.1;XP_006724731.1;XP_016885090.1;XP_016885091.1;XP_016885092.1;XP_016885093.1;XP_016885094.1;XP_016885095.1;XP_016885096.1;XP_016885097.1;XP_016885098.1;XP_016885099.1;XP_016885100.1	886	300032	23744	18373	25465	24349	21795	27519	95.2997	87.3761	132.878	125.649	122.707	124.923
NM_001244008,NM_001320705,NM_001330289,NM_001330290,NM_001379631,NM_001379632,NM_001379633,NM_001379634,NM_001379635,NM_001379636,NM_001379637,NM_001379638,NM_001379639,NM_001379640,NM_001379641,NM_001379642,NM_001379645,NM_001379646,NM_001379648,NM_001379649,NM_001379650,NM_001379651,NM_001379653,NM_004321	KIF1A	kinesin family member 1A	protein_coding	NP_001230937.1;NP_001307634.1;NP_001317218.1;NP_001317219.1;NP_001366560.1;NP_001366561.1;NP_001366562.1;NP_001366563.1;NP_001366564.1;NP_001366565.1;NP_001366566.1;NP_001366567.1;NP_001366568.1;NP_001366569.1;NP_001366570.1;NP_001366571.1;NP_001366574.1;NP_001366575.1;NP_001366577.1;NP_001366578.1;NP_001366579.1;NP_001366580.1;NP_001366582.1;NP_004312.2	888	601255	1033	9071	305	16427	354	922	5.01661	51.2657	1.80366	99.4244	2.32115	4.80395
NM_001306190,NM_001351431,NM_001351432,NM_001351433,NM_001698,XM_005252066,XM_005252067,XM_005252069,XM_005252072,XM_006717150,XM_011518800,XM_011518803,XM_017014849,XR_001746328,XR_001746329	AUH	AU RNA binding methylglutaconyl-CoA hydratase	protein_coding	NP_001293119.1;NP_001338360.1;NP_001338361.1;NP_001338362.1;NP_001689.1;XP_005252123.1;XP_005252124.1;XP_005252126.1;XP_005252129.1;XP_006717213.1;XP_011517102.1;XP_011517105.1;XP_016870338.1	890	600529	2477	2065	2096	3658	2737	2222	58.626	60.2055	64.2748	118.262	94.8593	61.5151
NM_181575,NR_126510,NR_126511	AUP1	AUP1 lipid droplet regulating VLDL assembly factor	protein_coding	NP_853553.1	891	602434	7925	5056	6975	6100	5083	7931	214.002	155.521	235.192	204.429	194.494	233.01
NM_000490,XM_011529267	AVP	arginine vasopressin	protein_coding	NP_000481.2;XP_011527569.1	894	192340	0	0	0	0	0	0	0	0	0	0	0	0
NM_000706	AVPR1A	arginine vasopressin receptor 1A	protein_coding	NP_000697.1	895	600821	1029	53	407	534	2034	2126	7.11251	0.422647	3.56615	4.68267	19.8025	16.4169
NM_000707	AVPR1B	arginine vasopressin receptor 1B	protein_coding	NP_000698.1	896	600264	48	48	24	21	9	4	0.407302	0.473094	0.259711	0.218319	0.107179	0.038058
NM_000054,NM_001146151,NR_027419	AVPR2	arginine vasopressin receptor 2	protein_coding	NP_000045.1;NP_001139623.1	897	300538	23	8	8	24	19	0	0.522505	0.189041	0.224393	0.684485	0.596695	0
NM_001278599,NM_001699,NM_021913	AXL	AXL receptor tyrosine kinase	protein_coding	NP_001265528.1;NP_001690.2;NP_068713.2	905	109135	3744	2570	2308	2619	3231	1613	34.741	27.7568	26.9825	30.4411	42.4253	16.8602
NM_001185	AZGP1	alpha-2-glycoprotein 1, zinc-binding	protein_coding	NP_001176.1	910	194460	6	0	9	0	0	0	0.184054	0	0.398497	0	0	0
NM_001700	AZU1	azurocidin 1	protein_coding	NP_001691.1	913	162815	0	26	7	0	0	0	0	1.419	0.41928	0	0	0
NM_004048,XM_005254549,XR_002957658	B2M	beta-2-microglobulin	protein_coding	NP_004039.1;XP_005254606.1	914	109700	26111	14721	23690	8159	12243	12747	1133.57	768.732	1270.72	459.146	759.356	646.926
NM_001127610,NM_001374715,NM_001701	BAAT	bile acid-CoA:amino acid N-acyltransferase	protein_coding	NP_001121082.1;NP_001361644.1;NP_001692.1	932	602938	10	8	12	6	0	10	0.123	0.106983	0.179746	0.089425	0	0.128836
NM_001186,NM_206866,NR_027655	BACH1	BTB domain and CNC homolog 1	protein_coding	NP_001177.1;NP_996749.1	935	602751	4354	2586	4894	1550	4739	1877	34.7712	25.1898	49.8846	16.5909	53.4842	17.4924
NM_004322,NM_032989	BAD	BCL2 associated agonist of cell death	protein_coding	NP_004313.1;NP_116784.1	936	603167	1247	614	647	980	1086	635	47.6037	26.1359	30.6303	45.5621	60.0619	26.8122
NM_001172415,NM_001349286,NM_001349299,NM_004323	BAG1	BAG cochaperone 1	protein_coding	NP_001165886.1;NP_001336215.1;NP_001336228.1;NP_004314.6	937	601497	2945	1506	1622	1786	2550	10929	33.1609	19.7562	23.147	25.5266	40.4029	137.478
NM_001702,XM_011517202,XM_017013691,XM_017013692,XM_017013693,XM_017013694,XM_017013695,XM_017013696,XM_017013697	ADGRB1	adhesion G protein-coupled receptor B1	protein_coding	NP_001693.2;XP_011515504.1;XP_016869180.1;XP_016869181.1;XP_016869182.1;XP_016869183.1;XP_016869184.1;XP_016869185.1;XP_016869186.1	943	602682	1314	36	1164	434	712	269	9.23418	0.287902	10.4944	3.8826	7.00466	2.07751
NM_001294335,NM_001294336,NM_001364857,XM_011541848,XM_011541849,XM_011541858,XM_017001899,XM_017001900,XM_017001901,XM_017001902,XM_017001903,XM_017001904,XM_017001905,XM_017001906,XM_017001907,XM_017001908,XM_017001909,XM_017001910,XM_017001911,XM_017001912,XM_024448673,XR_001737343	ADGRB2	adhesion G protein-coupled receptor B2	protein_coding	NP_001281264.1;NP_001281265.1;NP_001351786.1;XP_011540150.1;XP_011540151.1;XP_011540160.1;XP_016857388.1;XP_016857389.1;XP_016857390.1;XP_016857391.1;XP_016857392.1;XP_016857393.1;XP_016857394.1;XP_016857395.1;XP_016857396.1;XP_016857397.1;XP_016857398.1;XP_016857399.1;XP_016857400.1;XP_016857401.1;XP_024304441.1	944	602683	1385	7221	1047	2339	497	2594	11.6477	68.8077	10.8113	24.5	5.448	24.3892
NM_001704	ADGRB3	adhesion G protein-coupled receptor B3	protein_coding	NP_001695.2	945	602684	252	658	140	37	194	212	1.78022	5.41584	1.24813	0.330234	1.92524	1.66826
NM_001188,XM_011514779,XM_011514780	BAK1	BCL2 antagonist/killer 1	protein_coding	NP_001179.1;XP_011513081.1;XP_011513082.1	949	600516	457	147	405	235	139	163	9.01612	3.22084	10.0925	5.92628	3.82297	3.57484
NM_001189	NKX3-2	NK3 homeobox 2	protein_coding	NP_001180.1	951	602183	62	0	44	0	12	2	1.17392	0	1.06082	0	0.316797	0.042548
NM_000465,NM_001282543,NM_001282545,NM_001282548,NM_001282549,NR_104212,NR_104215,NR_104216,XM_017004613,XM_017004614,XR_002959322	BARD1	BRCA1 associated RING domain 1	protein_coding	NP_000456.2;NP_001269472.1;NP_001269474.1;NP_001269477.1;NP_001269478.1;XP_016860102.1;XP_016860103.1	952	601593	2311	785	3201	1459	2289	1647	18.4281	7.49249	32.1509	15.0679	26.4258	15.1852
NM_001291428,NM_001291429,NM_001291430,NM_001291431,NM_004324,NM_138761,NM_138763,NM_138764,NR_027882,XM_017027077	BAX	BCL2 associated X, apoptosis regulator	protein_coding	NP_001278357.1;NP_001278358.1;NP_001278359.1;NP_001278360.1;NP_004315.1;NP_620116.1;NP_620118.1;NP_620119.2;XP_016882566.1	959	600040	1807	2678	1921	974	803	2513	65.1345	115.383	89.016	47.4031	44.7345	109.517
NM_024649	BBS1	Bardet-Biedl syndrome 1	protein_coding	NP_078925.3	966	209901	6959	4976	2649	5617	5404	4816	88.9414	74.1506	42.9569	91.1283	97.1947	68.7051
NM_001377456,NM_031885,NR_165293,NR_165294,NR_165295,NR_165296,NR_165297,XR_933379	BBS2	Bardet-Biedl syndrome 2	protein_coding	NP_001364385.1;NP_114091.4	967	606151	4867	3490	3243	4011	4323	2308	84.1504	66.9819	69.3104	86.2488	100.382	41.2774
NM_001252678,NM_001320665,NM_033028,NR_045565,NR_045566,XM_011521848,XM_011521849,XM_011521851,XM_017022450,XM_017022452,XM_017022453,XM_017022454	BBS4	Bardet-Biedl syndrome 4	protein_coding	NP_001239607.1;NP_001307594.1;NP_149017.2;XP_011520150.1;XP_011520151.1;XP_011520153.1;XP_016877939.1;XP_016877941.1;XP_016877942.1;XP_016877943.1	969	600374	1422	1208	907	2004	1592	1419	24.3758	23.8405	19.9222	45.0599	38.222	28.2896
NM_001178091,NM_001178092,NM_001178093,NM_001178094,NM_005504,XM_017019768,XR_001748835	BCAT1	branched chain amino acid transaminase 1	protein_coding	NP_001171562.1;NP_001171563.1;NP_001171564.1;NP_001171565.1;NP_005495.2;XP_016875257.1	976	113520	1376	513	3308	345	1187	226	6.31953	2.7542	18.9017	1.98266	7.04045	1.1134
NM_001164773,NM_001190,NM_001284325,XM_024451630	BCAT2	branched chain amino acid transaminase 2	protein_coding	NP_001158245.1;NP_001181.2;NP_001271254.1;XP_024307398.1	977	113530	2599	1049	1576	2391	2171	5296	63.9733	29.0835	48.7452	70.3059	75.5341	134.793
NM_000055,NR_137635,NR_137636	BCHE	butyrylcholinesterase	protein_coding	NP_000046.1	983	177400	25	5655	21	5	146	4	0.429987	120.126	0.441208	0.101504	4.85691	0.063021
NM_000709,NM_001164783	BCKDHA	branched chain keto acid dehydrogenase E1 subunit alpha	protein_coding	NP_000700.1;NP_001158255.1	986	608348	4158	2662	1963	3758	2341	4251	102.752	76.6714	61.5427	117.859	81.4143	117.276
NM_000056,NM_001318975,NM_183050,NR_134945,XM_005248756,XM_011536023,XM_011536024,XM_011536025,XR_001743546,XR_001743547,XR_001743548,XR_001743549,XR_002956292	BCKDHB	branched chain keto acid dehydrogenase E1 subunit beta	protein_coding	NP_000047.1;NP_001305904.1;NP_898871.1;XP_005248813.1;XP_011534325.1;XP_011534326.1;XP_011534327.1	987	248611	2496	730	1444	1016	2154	1711	30.0555	9.81476	21.2781	22.7137	39.1539	22.1955
NM_053056	CCND1	cyclin D1	protein_coding	NP_444284.1	1582	168461	20327	106706	7424	35432	13261	28895	206.467	1263.67	95.7052	456.871	189.574	327.657
NM_000633,NM_000657,XM_011526135,XM_017025917,XR_935248	BCL2	BCL2 apoptosis regulator	protein_coding	NP_000624.2;NP_000648.2;XP_011524437.1;XP_016881406.1	990	151430	16933	2894	15591	6679	20467	15753	144.416	30.0003	172.09	104.222	218.25	191.806
NM_001114735,NM_004049	BCL2A1	BCL2 related protein A1	protein_coding	NP_001108207.1;NP_004040.1	991	601056	414	14	1149	12	72	38	22.459	0.806607	79.5121	0.752049	5.48718	2.17961
NM_001191,NM_001317919,NM_001317920,NM_001317921,NM_001322239,NM_001322240,NM_001322242,NM_138578,NR_134257,XM_011528964,XM_017027993,XR_001754364,XR_936599	BCL2L1	BCL2 like 1	protein_coding	NP_001182.1;NP_001304848.1;NP_001304849.1;NP_001304850.1;NP_001309168.1;NP_001309169.1;NP_001309171.1;NP_612815.1;XP_011527266.1;XP_016883482.1	992	600039	3805	1809	3200	3413	2745	5832	64.7106	35.7512	69.8418	73.6824	65.9013	110.869
NM_001199839,NM_004050	BCL2L2	BCL2 like 2	protein_coding	NP_001186768.1;NP_004041.2	995	601931	2754	1666	1338	1009	2296	1823	33.3178	23.6841	20.595	15.5437	39.0996	24.7284
gene-BAK1P1	BAK1P1	BCL2 antagonist/killer 1 pseudogene 1	pseudogene	.	996	.	146	82	63	138	100	163	2.94518	1.9235	1.60757	3.53981	2.84945	3.66929
gene-BAK1P2	BAK1P2	BCL2 antagonist/killer 1 pseudogene 2	pseudogene	.	997	.	0	0	0	2	0	0	0	0	0	0.045601	0	0
NM_005178,XM_011527197,XM_011527198,XM_011527200,XM_017027109,XM_017027110	BCL3	BCL3 transcription coactivator	protein_coding	NP_005169.2;XP_011525499.2;XP_011525500.2;XP_011525502.1;XP_016882598.1;XP_016882599.1	998	109560	2479	1094	2439	617	1212	326	53.6375	27.9004	67.3546	17.1997	37.3309	5.84192
NM_001130845,NM_001134738,NM_001706,XM_005247694,XM_011513062	BCL6	BCL6 transcription repressor	protein_coding	NP_001124317.1;NP_001128210.1;NP_001697.2;XP_005247751.1;XP_011511364.1	1001	109565	6293	3064	9372	1642	4067	1235	69.1309	42.926	137.651	27.3826	64.2657	7.03826
NM_001024808,NM_020993	BCL7A	BAF chromatin remodeling complex subunit BCL7A	protein_coding	NP_001019979.1;NP_066273.1	1004	601406	2360	2108	2844	2850	1734	2164	27.1163	28.407	41.3436	41.4923	28.0526	27.8371
NR_027992	NBEAP1	neurobeachin pseudogene 1	transcribed_pseudogene	.	1007	601889	14	18	0	0	46	9	1.09236	1.64265	0	0	5.08137	0.736738
NM_004326,XM_005272971,XM_005277417,XM_005277418,XM_017002026	BCL9	BCL9 transcription coactivator	protein_coding	NP_004317.2;XP_005273028.1;XP_005277474.1;XP_005277475.1;XP_016857515.1	1008	602597	8216	6762	3159	7828	5935	9382	57.3284	54.9479	28.051	69.4469	58.6365	72.9117
NM_001192	TNFRSF17	TNF receptor superfamily member 17	protein_coding	NP_001183.2	11913	109545	464	0	533	5	7	5	22.4156	0	32.6499	0.277142	0.470823	0.236358
NM_001194	HCN2	hyperpolarization activated cyclic nucleotide gated potassium and sodium channel 2	protein_coding	NP_001185.3	4846	602781	41	99	65	5	15	21	0.514976	1.44313	1.033	0.069517	0.250296	0.28475
NM_001708	OPN1SW	opsin 1, short wave sensitive	protein_coding	NP_001699.1	1012	613522	2	0	2	0	7	0	0.07421	0	0.066296	0	0.343117	0
NM_004327,NM_021574	BCR	BCR activator of RhoGEF and GTPase	protein_coding	NP_004318.3;NP_067585.2	1014	151410	9232	4790	5197	14470	7568	19824	58.686	35.7945	41.9238	116.636	67.7306	140.582
NM_001079866,NM_001257342,NM_001257343,NM_001257344,NM_001318836,NM_001320717,NM_001371443,NM_001371444,NM_001371446,NM_001371447,NM_001371448,NM_001371449,NM_001371450,NM_001371451,NM_001371452,NM_001371453,NM_001371454,NM_001371455,NM_001371456,NM_001374085,NM_001374086,NM_004328,NR_163955	BCS1L	BCS1 homolog, ubiquinol-cytochrome c reductase complex chaperone	protein_coding	NP_001073335.1;NP_001244271.1;NP_001244272.1;NP_001244273.1;NP_001305765.1;NP_001307646.1;NP_001358372.1;NP_001358373.1;NP_001358375.1;NP_001358376.1;NP_001358377.1;NP_001358378.1;NP_001358379.1;NP_001358380.1;NP_001358381.1;NP_001358382.1;NP_001358383.1;NP_001358384.1;NP_001358385.1;NP_001361014.1;NP_001361015.1;NP_004319.1	1020	603647	2199	1072	1363	1668	1262	947	47.6333	24.5479	36.697	46.5129	30.8143	22.0325
NR_001568	BCYRN1	brain cytoplasmic RNA 1	lncRNA	.	1022	606089	2	1	1	1	1	1	0.220919	0.24784	0.04553	0.219806	0.240697	0.20936
gene-BCYRN1P1	BCYRN1P1	brain cytoplasmic RNA 1, pseudogene 1	pseudogene	.	1023	.	1	1	1	1	1	1	0.075002	0.17531	0.046223	0.153804	0.167476	0.212549
NM_004051,NM_203314,NM_203315,XM_005269352,XM_005269355,XM_011513067,XM_017007007,XM_017007008,XM_017007009,XM_017007010,XM_017007011,XM_017007012,XM_017007013,XM_017007015,XR_001740229	BDH1	3-hydroxybutyrate dehydrogenase 1	protein_coding	NP_004042.1;NP_976059.1;NP_976060.1;XP_005269409.1;XP_005269412.1;XP_011511369.1;XP_016862496.1;XP_016862497.1;XP_016862498.1;XP_016862499.1;XP_016862500.1;XP_016862501.1;XP_016862502.1;XP_016862504.1	1027	603063	3510	1410	1477	3532	2873	2136	43.142	20.3904	22.9254	54.4599	49.7688	30.2987
NM_000710	BDKRB1	bradykinin receptor B1	protein_coding	NP_000701.2	1029	600337	9	56	8	7	40	10	0.290257	2.14505	0.310182	0.286958	1.8411	0.347447
NM_000623,NM_001379692	BDKRB2	bradykinin receptor B2	protein_coding	NP_000614.1;NP_001366621.1	1030	113503	250	965	68	184	1486	95	2.68443	12.1135	0.928384	2.51822	22.5234	1.13233
NM_001143805,NM_001143806,NM_001143807,NM_001143808,NM_001143809,NM_001143810,NM_001143811,NM_001143812,NM_001143813,NM_001143814,NM_001143816,NM_001709,NM_170731,NM_170732,NM_170733,NM_170734,NM_170735,XM_011520280	BDNF	brain derived neurotrophic factor	protein_coding	NP_001137277.1;NP_001137278.1;NP_001137279.1;NP_001137280.1;NP_001137281.1;NP_001137282.1;NP_001137283.1;NP_001137284.1;NP_001137285.1;NP_001137286.1;NP_001137288.1;NP_001700.2;NP_733927.1;NP_733928.1;NP_733929.1;NP_733930.1;NP_733931.1;XP_011518582.1	1033	113505	239	197	72	790	594	97	2.27423	2.25127	0.820388	9.58803	8.10712	1.00689
NM_001710	CFB	complement factor B	protein_coding	NP_001701.2	1037	138470	2084	458	2357	125	505	39	36.2169	9.27795	51.9997	2.73765	12.3443	0.743323
NM_001161705,NM_001195,NM_001278606,NM_001278607,NM_001278608,XM_017028005	BFSP1	beaded filament structural protein 1	protein_coding	NP_001155177.1;NP_001186.1;NP_001265535.1;NP_001265536.1;NP_001265537.1;XP_016883494.1	1040	603307	207	697	55	1412	355	388	3.01417	11.9555	0.992453	34.7929	9.66378	8.39026
NM_199173	BGLAP	bone gamma-carboxyglutamate protein	protein_coding	NP_954642.1	1043	112260	126	42	47	48	32	19	10.6795	4.11612	4.97376	5.10525	3.79185	1.77228
NM_001711,XM_017029724	BGN	biglycan	protein_coding	NP_001702.1;XP_016885213.1	1044	301870	11539	12301	4777	6141	14055	3806	211.104	262.48	110.984	142.608	361.98	81.9107
NM_001024912,NM_001184813,NM_001184815,NM_001184816,NM_001205344,NM_001712,XM_011527206	CEACAM1	CEA cell adhesion molecule 1	protein_coding	NP_001020083.1;NP_001171742.1;NP_001171744.1;NP_001171745.1;NP_001192273.1;NP_001703.2;XP_011525508.1	1814	109770	507	192	961	840	487	102	6.77213	2.75535	15.1243	22.9006	8.43773	1.40265
NM_001713	BHMT	betaine--homocysteine S-methyltransferase	protein_coding	NP_001704.2	1047	602888	26	654	10	0	41	11	0.437428	13.2797	0.202253	0	1.00011	0.194566
NM_001003398,NM_001354186,NM_001354187,NM_001354188,NM_001354189,NM_001363603,NM_001714,NR_148725,XM_011520812,XM_011520813,XM_011520814,XM_011520815,XR_002957369	BICD1	BICD cargo adaptor 1	protein_coding	NP_001003398.1;NP_001341115.1;NP_001341116.1;NP_001341117.1;NP_001341118.1;NP_001350532.1;NP_001705.2;XP_011519114.1;XP_011519115.1;XP_011519116.1;XP_011519117.1	1049	602204	8287	20444	7609	8884	5824	12187	49.4279	151.215	57.0774	73.0414	54.0005	88.1639
NM_001196,NM_001244567,NM_001244569,NM_001244570,NM_001244572,NM_197966,NM_197967	BID	BH3 interacting domain death agonist	protein_coding	NP_001187.1;NP_001231496.1;NP_001231498.1;NP_001231499.1;NP_001231501.1;NP_932070.1;NP_932071.1	1050	601997	335	429	679	175	121	330	6.38923	9.65802	16.6362	4.02929	3.26399	7.26597
NM_001197	BIK	BCL2 interacting killer	protein_coding	NP_001188.1	1051	603392	107	0	249	27	45	70	4.79948	0	14.3018	1.53386	2.83976	3.51636
NM_001198,NM_182907,XM_006715550,XM_011536062,XM_011536063,XM_011536064,XM_017011187	PRDM1	PR/SET domain 1	protein_coding	NP_001189.2;NP_878911.1;XP_006715613.1;XP_011534364.1;XP_011534365.1;XP_011534366.1;XP_016866676.1	9346	603423	11573	46682	12011	9584	3829	14049	96.5321	453.459	128.167	99.7929	44.433	128.896
NM_001330465,NM_001715,XM_011543824,XM_011543825,XM_011543827,XM_011543828,XM_011543829	BLK	BLK proto-oncogene, Src family tyrosine kinase	protein_coding	NP_001317394.1;NP_001706.2;XP_011542126.1;XP_011542127.1;XP_011542129.1;XP_011542130.1;XP_011542131.1	1057	191305	5929	0	5496	36	31	0	115.951	0	133.857	0.725976	0.684863	0
NM_000057,NM_001287246,NM_001287247,NM_001287248,XM_006720632,XM_011521881,XM_011521882	BLM	BLM RecQ like helicase	protein_coding	NP_000048.1;NP_001274175.1;NP_001274176.1;NP_001274177.1;XP_006720695.1;XP_011520183.1;XP_011520184.1	1058	604610	561	100	1496	232	187	160	4.58829	0.914979	15.7184	2.35098	2.56156	1.4272
NM_000386	BLMH	bleomycin hydrolase	protein_coding	NP_000377.1	1059	602403	1664	1253	1792	1044	1364	618	31.0377	27.2409	42.4233	24.7094	35.7955	12.8585
NM_001716,NM_032966	CXCR5	C-X-C motif chemokine receptor 5	protein_coding	NP_001707.1;NP_116743.1	1060	601613	3831	3	5373	3	22	8	39.6108	0.045728	73.7235	0.039838	0.313474	0.123911
NM_000712,NM_001253823,XM_011515474,XM_017012520,XM_024446867	BLVRA	biliverdin reductase A	protein_coding	NP_000703.2;NP_001240752.1;XP_011513776.1;XP_016868009.1;XP_024302635.1	1062	109750	788	481	738	247	583	346	30.6804	21.9924	37.4074	12.2217	31.7535	15.4039
NM_000713	BLVRB	biliverdin reductase B	protein_coding	NP_000704.1	1063	600941	1327	411	614	1149	1034	799	71.4671	25.7622	41.9387	78.5778	78.3505	48.0327
NM_001301206,NM_001717,XM_011521893,XM_011521894	BNC1	basonuclin 1	protein_coding	NP_001288135.1;NP_001708.3;XP_011520195.1;XP_011520196.1	1081	601930	38	7	103	0	31	79	0.339128	0.073178	1.17132	0	0.387958	0.787941
NM_005180	BMI1	BMI1 proto-oncogene, polycomb ring finger	protein_coding	NP_005171.4	1066	164831	3248	2863	3414	990	1754	1611	39.4913	40.5817	52.6873	15.2681	30.0068	21.862
NM_001199,NM_006129,NR_033403,NR_033404	BMP1	bone morphogenetic protein 1	protein_coding	NP_001190.1;NP_006120.1	1067	112264	4794	32995	1936	9905	3836	7308	61.084	508.209	33.4515	166.595	69.5842	108.791
NM_001200	BMP2	bone morphogenetic protein 2	protein_coding	NP_001191.1	1069	112261	5284	348	1012	411	5457	1815	64.1584	4.91876	15.5933	6.32103	93.2624	24.5951
NM_001201,XM_006714291	BMP3	bone morphogenetic protein 3	protein_coding	NP_001192.4;XP_006714354.1	1070	112263	32	4	23	17	21	0	0.224344	0.025716	0.205733	0.152265	0.199464	0
NM_001202,NM_001347912,NM_001347913,NM_001347914,NM_001347915,NM_001347916,NM_001347917,NM_130850,NM_130851	BMP4	bone morphogenetic protein 4	protein_coding	NP_001193.2;NP_001334841.1;NP_001334842.1;NP_001334843.1;NP_001334844.1;NP_001334845.1;NP_001334846.1;NP_570911.2;NP_570912.2	1071	112262	639	171	206	129	278	28	14.9259	4.95141	6.47102	4.00397	9.70817	0.644591
NM_001329754,NM_001329756,NM_021073,XM_011514817,XM_024446524	BMP5	bone morphogenetic protein 5	protein_coding	NP_001316683.1;NP_001316685.1;NP_066551.1;XP_011513119.1;XP_024302292.1	1072	112265	836	8	597	82	950	20	9.07202	0.089496	8.26941	1.12233	14.366	0.233715
NM_001718	BMP6	bone morphogenetic protein 6	protein_coding	NP_001709.1	1073	112266	1168	203	676	37	159	16	13.278	2.68711	9.75715	0.526263	2.53596	0.195558
NM_001719	BMP7	bone morphogenetic protein 7	protein_coding	NP_001710.1	1074	112267	8097	4511	2169	6889	7785	5881	86.6816	56.3019	29.4691	93.6205	117.3	70.2789
NM_001720,XM_005271149,XM_011542022,XM_011542024,XM_011542025,XM_017002155,XM_017002156,XM_024449299,XR_946748,XR_946749,XR_946750	BMP8B	bone morphogenetic protein 8b	protein_coding	NP_001711.2;XP_005271206.1;XP_011540324.1;XP_011540326.2;XP_011540327.1;XP_016857644.1;XP_016857645.1;XP_024305067.1	1075	602284	1744	101	447	1952	3987	929	20.0983	1.06905	5.43605	22.3454	74.8748	9.77265
NM_004329,XM_011540103,XM_011540104	BMPR1A	bone morphogenetic protein receptor type 1A	protein_coding	NP_004320.2;XP_011538405.1;XP_011538406.1	1076	601299	1526	939	631	1074	1662	592	10.2246	7.35344	5.35984	9.10867	15.767	4.42777
NM_001203,NM_001256792,NM_001256793,NM_001256794,XM_011532201,XM_017008558,XM_017008559,XM_017008560,XM_017008561	BMPR1B	bone morphogenetic protein receptor type 1B	protein_coding	NP_001194.1;NP_001243721.1;NP_001243722.1;NP_001243723.1;XP_011530503.1;XP_016864047.1;XP_016864048.1;XP_016864049.1;XP_016864050.1	1077	603248	83	53	67	0	136	17	0.627895	0.465964	0.646741	0	1.45711	0.146214
NM_001204,XM_011511687	BMPR2	bone morphogenetic protein receptor type 2	protein_coding	NP_001195.2;XP_011509989.1	1078	600799	16757	10425	13465	6716	18174	5915	59.7629	43.3457	60.9371	30.4084	91.2308	23.5513
NM_001320866,NM_001721,NM_203281,XM_017029752	BMX	BMX non-receptor tyrosine kinase	protein_coding	NP_001307795.1;NP_001712.1;NP_975010.1;XP_016885241.1	1079	300101	62	138	95	46	91	17	1.04106	2.70396	2.01316	0.986591	2.15685	0.304614
NM_001722,XR_949463	POLR3D	RNA polymerase III subunit D	protein_coding	NP_001713.2	1080	187280	1662	1476	1370	2116	897	1374	13.9935	14.5397	14.5566	22.8531	10.1848	12.3676
NM_001205,NM_013978,NM_013979,NM_013980,XM_011534638,XM_011534639	BNIP1	BCL2 interacting protein 1	protein_coding	NP_001196.2;NP_053581.2;NP_053582.2;NP_053583.2;XP_011532940.1;XP_011532941.1	1082	603291	386	306	223	291	246	264	14.0852	12.8905	9.94614	13.2683	12.3899	10.4202
NM_001320674,NM_001320675,NM_001368057,NM_001368058,NM_001368059,NM_001368060,NM_001368061,NM_004330	BNIP2	BCL2 interacting protein 2	protein_coding	NP_001307603.2;NP_001307604.2;NP_001354986.1;NP_001354987.1;NP_001354988.1;NP_001354989.1;NP_001354990.1;NP_004321.3	1083	603292	7008	3563	8526	2944	7318	3898	49.2942	29.1693	76.1449	26.5287	72.562	30.5814
NM_004052	BNIP3	BCL2 interacting protein 3	protein_coding	NP_004043.3	1084	603293	604	103	218	305	416	876	15.8966	3.13521	7.28434	10.192	15.4019	25.7554
NM_001330491,NM_004331	BNIP3L	BCL2 interacting protein 3 like	protein_coding	NP_001317420.1;NP_004322.1	1085	605368	8664	4899	6807	3653	8439	3838	108.029	71.2237	107.722	57.8192	148.109	53.4302
NM_032515,XM_011511696,XM_011511697,XM_017004775,XM_017004776	BOK	BCL2 family apoptosis regulator BOK	protein_coding	NP_115904.1;XP_011509998.1;XP_011509999.1;XP_016860264.1;XP_016860265.1	1087	605404	696	57	215	194	346	661	11.5235	1.03897	4.45764	3.88223	8.08517	12.0844
NM_001144769,NM_001144770,NM_001374722,NM_001374729,NM_001374730,NM_001374734,NM_001374736,NM_001723,NM_015548,NM_183380,XM_005249315,XM_005249316,XM_005249318,XM_005249319,XM_005249320,XM_005249322,XM_005249323,XM_005249324,XM_011514824,XM_011514825,XM_017011205,XM_017011206,XM_017011207,XM_017011209,XM_017011210,XM_017011211,XM_017011212,XM_017011213,XM_017011214,XM_017011215,XM_017011216,XM_01…	DST	dystonin	protein_coding	NP_001138241.1;NP_001138242.1;NP_001361651.1;NP_001361658.1;NP_001361659.1;NP_001361663.1;NP_001361665.1;NP_001714.1;NP_056363.2;NP_899236.1;XP_005249372.1;XP_005249373.1;XP_005249375.1;XP_005249376.1;XP_005249377.1;XP_005249379.1;XP_005249380.1;XP_005249381.1;XP_011513126.1;XP_011513127.1;XP_016866694.1;XP_016866695.1;XP_016866696.1;XP_016866698.1;XP_016866699.1;XP_016866700.1;XP_016866701.1;XP_…	1090	113810	27065	12363	26666	5694	44546	13309	59.828	32.8978	72.2808	13.9322	142.022	38.5449
NM_023067	FOXL2	forkhead box L2	protein_coding	NP_075555.1	1092	605597	0	3	0	2	2	6	0	0.044679	0	0.034907	0.039113	0.086542
NM_001293085,NM_001724,NM_199186,XM_011516527	BPGM	bisphosphoglycerate mutase	protein_coding	NP_001280014.1;NP_001715.1;NP_954655.1;XP_011514829.1	1093	613896	830	439	779	350	769	123	20.2878	12.4249	24.011	11.1524	26.7299	3.39979
NM_001302777,NM_004332,NR_026648,NR_026649,XR_002956297,XR_002956298,XR_002956299	BPHL	biphenyl hydrolase like	protein_coding	NP_001289706.1;NP_004323.2	1094	603156	721	253	382	477	501	562	16.6796	6.46363	11.1731	13.143	15.6305	13.5896
NM_001725,XM_024451972	BPI	bactericidal permeability increasing protein	protein_coding	NP_001716.3;XP_024307740.1	1095	109195	21	0	6	0	0	1	0.47946	0	0.173362	0	0	0.017575
NM_007294,NM_007297,NM_007298,NM_007299,NM_007300,NR_027676	BRCA1	BRCA1 DNA repair associated	protein_coding	NP_009225.1;NP_009228.2;NP_009229.2;NP_009230.2;NP_009231.2	1100	113705	1200	701	1989	1170	1108	526	8.46849	5.12263	15.5589	9.41194	9.71212	3.69657
NM_001354609,NM_001374244,NM_001374258,NM_001378467,NM_001378468,NM_001378469,NM_001378470,NM_001378471,NM_001378472,NM_001378473,NM_001378474,NM_001378475,NM_004333,XM_017012559,XR_001744857,XR_001744858	BRAF	B-Raf proto-oncogene, serine/threonine kinase	protein_coding	NP_001341538.1;NP_001361173.1;NP_001361187.1;NP_001365396.1;NP_001365397.1;NP_001365398.1;NP_001365399.1;NP_001365400.1;NP_001365401.1;NP_001365402.1;NP_001365403.1;NP_001365404.1;NP_004324.2;XP_016868048.1	1097	164757	7765	4040	6595	5996	7585	7495	37.2623	24.4236	39.8533	42.9151	50.0865	46.3186
NM_000059	BRCA2	BRCA2 DNA repair associated	protein_coding	NP_000050.3	1101	600185	928	306	1945	151	403	235	3.34169	1.28163	8.88736	0.687981	2.0403	0.944235
NM_001242805,NM_001242806,NM_001242807,NM_001242808,NM_001242810,NM_001726,NM_207189,XM_006710853,XM_006710854,XM_006710855,XM_006710856,XM_006710857,XM_011542032,XM_011542033,XM_011542034,XM_011542035,XM_011542036	BRDT	bromodomain testis associated	protein_coding	NP_001229734.2;NP_001229735.2;NP_001229736.2;NP_001229737.2;NP_001229739.2;NP_001717.3;NP_997072.2;XP_006710916.1;XP_006710917.1;XP_006710918.1;XP_006710919.1;XP_006710920.1;XP_011540334.1;XP_011540335.1;XP_011540336.1;XP_011540337.1;XP_011540338.1	1105	602144	0	0	5	0	0	4	0	0	0.077992	0	0	0.048006
NM_001244698,NM_001244701,NM_004926	ZFP36L1	ZFP36 ring finger protein like 1	protein_coding	NP_001231627.1;NP_001231630.1;NP_004917.2	1107	601064	36714	37937	31480	12619	23251	14569	522.972	630.131	568.864	227.211	465.882	231.66
NM_006887	ZFP36L2	ZFP36 ring finger protein like 2	protein_coding	NP_008818.3	1108	612053	57121	7246	29653	36668	27490	35444	665.829	98.4718	438.694	542.583	450.994	461.233
NM_001727	BRS3	bombesin receptor subtype 3	protein_coding	NP_001718.1	1113	300107	0	0	5	0	0	0	0	0	0.078811	0	0	0
NM_001322243,NM_001728,NM_198589,NM_198590,NM_198591,XM_017027173	BSG	basigin (Ok blood group)	protein_coding	NP_001309172.1;NP_001719.2;NP_940991.1;NP_940992.1;NP_940993.1;XP_016882662.1	1116	109480	11470	17040	5434	9359	7756	30943	306.043	530.806	183.89	318.883	290.516	929.042
NM_004334,XM_005248185,XM_005248186,XM_011513878,XM_011513879,XM_011513881,XM_017008565,XM_017008566	BST1	bone marrow stromal cell antigen 1	protein_coding	NP_004325.2;XP_005248242.1;XP_005248243.1;XP_011512180.1;XP_011512181.1;XP_011512183.1;XP_016864054.1;XP_016864055.1	1118	600387	96	10	62	16	113	9	2.88964	0.264483	1.48779	0.297399	2.85333	0.140494
NM_004335	BST2	bone marrow stromal cell antigen 2	protein_coding	NP_004326.1	1119	600534	1034	397	1595	573	242	124	44.4569	19.8804	87.0178	31.2807	14.6234	5.92231
NM_001316963,NM_001729,XM_011532211,XM_017008568	BTC	betacellulin	protein_coding	NP_001303892.1;NP_001720.1;XP_011530513.1;XP_016864057.1	1121	600345	650	40	413	353	1104	268	10.7431	0.739109	9.00649	9.69157	26.1284	5.57041
NM_001281723,NM_001281724,NM_001281725,NM_001281726,NM_001323582,NM_001370658,NM_001370752,NM_001370753,XM_011534041,XM_017007088,XM_024453724	BTD	biotinidase	protein_coding	NP_001268652.2;NP_001268653.2;NP_001268654.1;NP_001268655.2;NP_001310511.1;NP_001357587.1;NP_001357681.1;NP_001357682.1;XP_011532343.1;XP_016862577.1;XP_024309492.1	1122	609019	1891	1435	895	901	1851	1892	7.71407	10.1104	6.88072	4.79352	14.8764	8.81042
NM_001206	KLF9	Kruppel like factor 9	protein_coding	NP_001197.1	1123	602902	11275	1824	7663	2590	11845	1531	93.1928	17.5725	80.3884	27.1752	137.787	14.1191
NM_001286818,NM_001730	KLF5	Kruppel like factor 5	protein_coding	NP_001273747.1;NP_001721.2	6349	602903	5975	1430	2058	14722	11051	14650	78.5637	21.694	33.5612	243.215	203.883	210.334
NM_001037637,NM_001207	BTF3	basic transcription factor 3	protein_coding	NP_001032726.1;NP_001198.2	1125	602542	3402	2117	2447	1303	2065	1952	133.776	101.827	126.673	65.5987	115.908	88.347
NR_026983	BTF3P11	basic transcription factor 3 pseudogene 11	transcribed_pseudogene	.	1126	602543	0	0	0	0	0	0	0	0	0	0	0	0
gene-BTF3P1	BTF3P1	BTF3 pseudogene 1	pseudogene	.	1129	.	0	0	0	0	0	0	0	0	0	0	0	0
NM_001731	BTG1	BTG anti-proliferation factor 1	protein_coding	NP_001722.1	1130	109580	12187	725	16144	986	4698	614	113.332	7.85337	190.538	11.6374	61.4792	6.37253
NM_000061,NM_001287344,NM_001287345	BTK	Bruton tyrosine kinase	protein_coding	NP_000052.1;NP_001274273.1;NP_001274274.1	1133	300300	2387	235	5888	67	164	370	39.774	4.26613	124.787	1.32661	3.85593	6.43888
NM_001732	BTN1A1	butyrophilin subfamily 1 member A1	protein_coding	NP_001723.2	1135	601610	69	0	101	4	4	6	1.00815	0	1.86696	0.07404	0.068033	0.087247
NM_001278616,NM_001278617,NM_004336,XR_923001	BUB1	BUB1 mitotic checkpoint serine/threonine kinase	protein_coding	NP_001265545.1;NP_001265546.1;NP_004327.1	1148	602452	318	62	1526	146	111	86	3.63836	0.861532	22.5696	2.13317	1.78792	1.10341
NM_001211	BUB1B	BUB1 mitotic checkpoint serine/threonine kinase B	protein_coding	NP_001202.5	1149	602860	392	350	1604	602	164	516	4.5979	4.77427	23.882	8.9518	2.69655	6.75076
NM_004053	BYSL	bystin like	protein_coding	NP_004044.3	1157	603871	453	326	349	279	179	381	11.3437	9.5199	11.0762	8.85224	6.28256	10.6345
NM_000714,NM_001256530,NM_001256531,NR_046308	TSPO	translocator protein	protein_coding	NP_000705.2;NP_001243459.1;NP_001243460.1	1158	109610	364	394	175	367	249	342	17.5444	23.6097	10.4804	23.5508	17.796	18.3452
NM_001212	C1QBP	complement C1q binding protein	protein_coding	NP_001203.1	1243	601269	981	496	835	325	517	489	36.1166	21.2871	38.9964	15.1629	26.7584	20.087
NM_000062,NM_001032295	SERPING1	serpin family G member 1	protein_coding	NP_000053.2;NP_001027466.1	1228	606860	6493	9434	4730	1601	4317	366	152.721	258.693	141.167	47.7736	142.909	9.57983
NR_024615	ERC2-IT1	ERC2 intronic transcript 1	lncRNA	.	1229	.	1	0	0	0	0	0	0.004142	0	0	0	0	0
NM_001347465,NM_001347466,NM_015991	C1QA	complement C1q A chain	protein_coding	NP_001334394.1;NP_001334395.1;NP_057075.1	1241	120550	2087	1983	2088	154	357	285	82.1629	90.9699	104.065	7.62783	19.7618	12.4775
NM_000491,NM_001371184,NM_001378156	C1QB	complement C1q B chain	protein_coding	NP_000482.3;NP_001358113.2;NP_001365085.1	1242	120570	2738	2647	2854	156	558	577	107.283	120.957	141.908	7.67982	26.985	25.1825
NM_001114101,NM_001347619,NM_001347620,NM_172369	C1QC	complement C1q C chain	protein_coding	NP_001107573.1;NP_001334548.1;NP_001334549.1;NP_758957.2	1245	120575	3391	2804	3609	200	579	628	127.345	121.379	171.387	9.40923	30.1067	25.6333
NM_001354346,NM_001733	C1R	complement C1r	protein_coding	NP_001341275.1;NP_001724.4	1246	613785	9864	145	8244	670	5588	262	170.607	2.86066	181.006	14.7047	136.002	4.92308
NM_001346850,NM_001734,NM_201442,XM_005253760	C1S	complement C1s	protein_coding	NP_001333779.1;NP_001725.1;NP_958850.1;XP_005253817.1	1247	120580	7402	76	6369	70	3890	29	116.382	1.37322	128.506	1.37464	86.0033	0.488707
NM_000063,NM_001145903,NM_001178063,NM_001282457,NM_001282458,NM_001282459	C2	complement C2	protein_coding	NP_000054.2;NP_001139375.1;NP_001171534.1;NP_001269386.1;NP_001269387.1;NP_001269388.1	1248	613927	797	191	1258	110	161	122	14.1283	4.91439	27.891	2.65469	4.77032	2.70614
NM_000064	C3	complement C3	protein_coding	NP_000055.2	1318	120700	34041	38716	31169	223	9942	14962	280.13	371.457	325.545	2.32188	115.142	137.448
NM_001326475,NM_001326477,NM_004054	C3AR1	complement C3a receptor 1	protein_coding	NP_001313404.1;NP_001313406.1;NP_004045.1	1319	605246	279	450	640	20	109	422	3.48863	6.56158	10.1713	0.30765	1.8881	5.80783
NM_001252204,NM_007293	C4A	complement C4A (Rodgers blood group)	protein_coding	NP_001239133.1;NP_009224.2	1323	120810	27576	168675	26434	14501	14259	2808	218.817	1563.42	266.83	146.035	159.875	24.8635
NM_001002029	C4B	complement C4B (Chido blood group)	protein_coding	NP_001002029.3	1324	120820	25610	159080	25444	14188	13151	2638	203.133	1471.17	256.146	142.859	146.815	23.353
NM_000715,XM_005273251,XM_005273252	C4BPA	complement component 4 binding protein alpha	protein_coding	NP_000706.1;XP_005273308.1;XP_005273309.1	1325	120830	6	0	21	0	0	0	0.106418	0	0.459057	0	0	0
NM_000716,NM_001017364,NM_001017365,NM_001017366,NM_001017367,XM_005273254,XM_005273255,XM_024449464	C4BPB	complement component 4 binding protein beta	protein_coding	NP_000707.1;NP_001017364.1;NP_001017365.1;NP_001017366.1;NP_001017367.1;XP_005273311.1;XP_005273312.1;XP_024305232.1	1328	120831	0	0	17	27	0	0	0	0	0.575354	0.866366	0	0
NM_004055,XM_011545225,XM_017018223	CAPN5	calpain 5	protein_coding	NP_004046.2;XP_011543527.1;XP_016873712.2	1482	602537	2496	35809	689	1980	2114	2270	24.5873	410.373	8.61825	24.7555	29.3099	24.6948
NM_001317163,NM_001317164,NM_001735	C5	complement C5	protein_coding	NP_001304092.1;NP_001304093.1;NP_001726.2	1331	120900	1507	580	1280	402	1680	129	11.8267	5.30348	12.8197	3.99835	18.5604	1.12393
NM_001736,XM_005259190	C5AR1	complement C5a receptor 1	protein_coding	NP_001727.2;XP_005259247.1	1338	113995	667	238	730	262	405	455	12.3447	5.12595	17.2365	6.15864	10.5248	9.38862
NM_000065,NM_001115131,XM_006714496,XM_011514114,XM_011514115,XM_011514116,XM_011514117,XM_011514118,XM_011514119,XM_011514121,XM_017009818,XM_017009819	C6	complement C6	protein_coding	NP_000056.2;NP_001108603.2;XP_006714559.1;XP_011512416.1;XP_011512417.1;XP_011512418.1;XP_011512419.1;XP_011512420.1;XP_011512421.1;XP_011512423.1;XP_016865307.1;XP_016865308.1	1339	217050	754	77	240	0	253	0	10.1998	1.01014	3.86226	0	4.0207	0
NM_000587	C7	complement C7	protein_coding	NP_000578.2	1346	217070	19798	41	8809	7	5989	10	149.093	0.359043	84.1925	0.058877	63.4774	0.078249
NM_000562,XM_011542079,XM_017002234	C8A	complement C8 alpha chain	protein_coding	NP_000553.1;XP_011540381.1;XP_016857723.1	1352	120950	0	3	0	2	0	0	0	0.056263	0	0.046174	0	0
NM_000066,NM_001278543,NM_001278544,XM_017002235,XR_001737397	C8B	complement C8 beta chain	protein_coding	NP_000057.3;NP_001265472.1;NP_001265473.1;XP_016857724.1	1353	120960	0	0	0	0	0	0	0	0	0	0	0	0
NM_000606,XR_245338	C8G	complement C8 gamma chain	protein_coding	NP_000597.2	1354	120930	72	56	50	98	49	16	2.38707	2.24482	2.10961	4.73875	2.27885	0.58443
NM_001126111,NM_004337,XM_011517287,XM_011517288	OSGIN2	oxidative stress induced growth inhibitor family member 2	protein_coding	NP_001119583.1;NP_004328.1;XP_011515589.1;XP_011515590.1	1355	604598	1466	248	1594	356	1647	344	14.8317	2.25269	15.8724	3.79655	23.2997	3.13491
NM_001737	C9	complement C9	protein_coding	NP_001728.1	1358	120940	0	0	0	8	11	0	0	0	0	0.145715	0.230419	0
NM_013265,NR_073519	VPS51	VPS51 subunit of GARP complex	protein_coding	NP_037397.2	1172	615738	7824	4083	4283	4670	4521	3491	126.556	76.9979	87.9267	95.8764	102.913	63.0394
NM_004927,NR_037567,NR_037568	MRPL49	mitochondrial ribosomal protein L49	protein_coding	NP_004918.1	1176	606866	1668	523	819	438	1024	541	35.5842	12.9135	22.0672	11.7943	30.5808	12.8176
NM_014205	ZNHIT2	zinc finger HIT-type containing 2	protein_coding	NP_055020.1	1177	604575	612	249	261	244	489	129	20.2721	9.60249	10.9601	10.2501	22.8049	4.74977
NM_001145399,NM_001377952,NM_001377953,NM_001377954,NM_001377955,NM_001377956,NM_001584,NR_165336,NR_165337,NR_165338,NR_165339,NR_165340,NR_165341,NR_165342,NR_165343,NR_165344,NR_165345,NR_165346,NR_165347,NR_165348,XM_005253111,XM_005253114,XM_017018231,XM_024448676	MPPED2	metallophosphoesterase domain containing 2	protein_coding	NP_001138871.1;NP_001364881.1;NP_001364882.1;NP_001364883.1;NP_001364884.1;NP_001364885.1;NP_001575.1;XP_005253168.1;XP_005253171.1;XP_016873720.1;XP_024304444.1	1180	600911	7218	455	2588	5914	8320	40	104.883	7.97327	51.8049	118.843	172.056	0.473162
NM_001127392,NM_013279,XM_005274222,XM_005274223,XM_005274224,XM_005274225,XM_005274226,XM_005274227,XM_005274228,XM_011545234,XM_024448677	MYRF	myelin regulatory factor	protein_coding	NP_001120864.1;NP_037411.1;XP_005274279.1;XP_005274280.1;XP_005274281.1;XP_005274282.1;XP_005274283.1;XP_005274284.1;XP_005274285.1;XP_011543536.1;XP_024304445.1	1181	608329	101	35707	137	70	54	42	0.736849	307.134	1.23849	0.639982	0.549072	0.344183
NM_014206	TMEM258	transmembrane protein 258	protein_coding	NP_055021.1	1164	617615	425	388	422	217	418	216	31.6317	33.6641	39.7965	20.5072	43.7112	17.955
NM_006133,XM_017018238,XM_017018239,XM_017018240	DAGLA	diacylglycerol lipase alpha	protein_coding	NP_006124.1;XP_016873727.1;XP_016873728.1;XP_016873729.1	1165	614015	1748	1940	744	1409	921	224	13.0759	16.852	7.78454	19.3975	9.88992	1.76252
NR_122031	GAS8-AS1	GAS8 antisense RNA 1	lncRNA	.	1197	605179	0	0	0	0	4	5	0	0	0	0	0.240792	0.203922
NM_005892,XM_006722062,XM_006722063,XM_006722064,XM_006722065,XM_006722066,XM_006722069,XM_006722070,XM_011525179,XM_011525180,XM_011525182	FMNL1	formin like 1	protein_coding	NP_005883.3;XP_006722125.1;XP_006722126.1;XP_006722127.1;XP_006722128.1;XP_006722129.1;XP_006722132.1;XP_006722133.1;XP_011523481.1;XP_011523482.1;XP_011523484.1	1212	604656	11991	1670	14569	1536	1237	1508	89.5132	15.0708	136.566	13.8966	12.9731	13.9254
NM_001003674,NM_001003675,NM_001276249,NM_001276251,NM_001378098,NM_001378099,NM_001378100,NM_001378101,NM_181481,NM_181482,XM_006722353,XM_006722354,XM_011525737,XM_011525738,XM_017025961,XM_017025962,XM_017025963,XM_017025964,XM_017025965,XM_017025966,XM_017025967,XM_017025968,XM_017025969,XM_017025970,XM_017025971,XM_017025972,XM_024451249,XM_024451250,XM_024451251,XM_024451252,XM_024451254,XM…	LDLRAD4	low density lipoprotein receptor class A domain containing 4	protein_coding	NP_001003674.1;NP_001003675.1;NP_001263178.1;NP_001263180.1;NP_001365027.1;NP_001365028.1;NP_001365029.1;NP_001365030.1;NP_852146.1;NP_852147.1;XP_006722416.1;XP_006722417.1;XP_011524039.1;XP_011524040.1;XP_016881450.1;XP_016881451.1;XP_016881452.1;XP_016881453.1;XP_016881454.1;XP_016881455.1;XP_016881456.1;XP_016881457.1;XP_016881458.1;XP_016881459.1;XP_016881460.1;XP_016881461.1;XP_024307017.1;…	1224	606571	4728	13354	5548	3672	3696	3750	22.7384	75.9527	34.1496	22.6649	25.0836	20.5626
NM_001286822,NM_004339,NR_104597	PTTG1IP	PTTG1 interacting protein	protein_coding	NP_001273751.1;NP_004330.1	13524	603784	7157	4800	5255	4856	7518	4263	118.446	92.5301	110.313	101.983	174.926	78.7594
NM_001271440,NM_001271441,NM_001271442,NM_004928,XM_006724051,XM_006724053,XM_017028470,XM_017028471,XM_017028472,XR_937571	CFAP410	cilia and flagella associated protein 410	protein_coding	NP_001258369.1;NP_001258370.1;NP_001258371.1;NP_004919.1;XP_006724114.1;XP_006724116.1;XP_016883959.1;XP_016883960.1;XP_016883961.1	1260	603191	1878	713	830	1618	1207	1003	35.5854	15.9114	20.6322	39.4542	32.344	21.813
NM_006134,NR_040016,XM_011529746	TMEM50B	transmembrane protein 50B	protein_coding	NP_006125.2;XP_011528048.1	1280	617894	7263	7286	4907	6521	10162	4216	102.061	119.392	99.5697	119.074	231.725	65.3397
NM_001044370,NM_001362786	MPPED1	metallophosphoesterase domain containing 1	protein_coding	NP_001037835.1;NP_001349715.1	1306	602112	0	0	7	0	0	0	0	0	0.10863	0	0	0
NM_001128829,NM_001128830,NM_001128831,NM_001164830,NM_001291967,NM_001291968,NM_001738	CA1	carbonic anhydrase 1	protein_coding	NP_001122301.1;NP_001122302.1;NP_001122303.1;NP_001158302.1;NP_001278896.1;NP_001278897.1;NP_001729.1	1368	114800	0	0	6	0	9	0	0	0	0.16722	0	0.263603	0
NM_000067,NM_001293675	CA2	carbonic anhydrase 2	protein_coding	NP_000058.1;NP_001280604.1	1373	611492	203	758	210	1290	365	826	5.58766	24.329	7.3335	45.1225	14.129	25.3847
NM_005181	CA3	carbonic anhydrase 3	protein_coding	NP_005172.1	1374	114750	207	630	119	350	299	120	5.15269	18.3447	3.75835	11.0996	10.5083	3.33502
NM_000717,NR_137422,XM_005257639,XM_011525183,XM_017025012,XR_001752604,XR_001752605,XR_001752606,XR_001752607,XR_001752608,XR_001752609,XR_001752610	CA4	carbonic anhydrase 4	protein_coding	NP_000708.1;XP_005257696.1;XP_011523485.1;XP_016880501.1	1375	114760	435	133	123	1014	332	91	16.1524	5.68723	5.74691	47.3263	17.6483	0.968069
NM_001367225,NM_001739,NR_159798,NR_159799,XM_005256134,XM_011523309,XM_017023646	CA5A	carbonic anhydrase 5A	protein_coding	NP_001354154.1;NP_001730.1;XP_005256191.1;XP_011521611.1;XP_016879135.1	1377	114761	0	0	14	0	0	0	0	0	0.606517	0	0	0
gene-CA5AP1	CA5AP1	carbonic anhydrase 5A pseudogene 1	pseudogene	.	1379	.	0	0	0	0	0	0	0	0	0	0	0	0
NM_001215,NM_001270500,NM_001270501,NM_001270502,XM_011542083,XM_011542084	CA6	carbonic anhydrase 6	protein_coding	NP_001206.2;NP_001257429.1;NP_001257430.1;NP_001257431.1;XP_011540385.1;XP_011540386.1	1380	114780	0	0	16	0	0	0	0	0	0.644758	0	0	0
NM_001014435,NM_001365337,NM_005182,XM_011523312	CA7	carbonic anhydrase 7	protein_coding	NP_001014435.1;NP_001352266.1;NP_005173.1;XP_011521614.1	1381	114770	0	4	3	0	8	0	0	0.090376	0.063902	0	0.256435	0
NM_001321837,NM_001321838,NM_001321839,NM_004056,NR_135821,XM_011517587,XM_011517588,XM_017013818	CA8	carbonic anhydrase 8	protein_coding	NP_001308766.1;NP_001308767.1;NP_001308768.1;NP_004047.3;XP_011515889.1;XP_011515890.1;XP_016869307.1	1382	114815	91	22	209	117	23	356	0.671478	0.185712	3.13402	1.1495	0.25328	3.63521
NM_001216,XR_001746374,XR_428428	CA9	carbonic anhydrase 9	protein_coding	NP_001207.2	1383	603179	0	0	0	0	0	7	0	0	0	0	0	0.17395
NM_001217,NR_136241,XR_002958355	CA11	carbonic anhydrase 11	protein_coding	NP_001208.2	1370	604644	1289	2634	730	1173	764	553	28.509	73.4933	20.5189	32.6106	26.4685	15.0865
NM_001218,NM_001293642,NM_206925,NR_135511	CA12	carbonic anhydrase 12	protein_coding	NP_001209.1;NP_001280571.1;NP_996808.1	1371	603263	477	7039	413	2422	196	29	3.37575	61.3944	3.7509	22.1728	1.94608	0.221795
NM_000068,NM_001127221,NM_001127222,NM_001174080,NM_023035	CACNA1A	calcium voltage-gated channel subunit alpha1 A	protein_coding	NP_000059.3;NP_001120693.1;NP_001120694.1;NP_001167551.1;NP_075461.2	1388	601011	349	67	313	246	159	329	1.72922	0.383777	1.97056	1.54547	1.10891	1.8206
NM_000718,NM_001243812	CACNA1B	calcium voltage-gated channel subunit alpha1 B	protein_coding	NP_000709.1;NP_001230741.1	1389	601012	193	345	436	380	69	189	0.847376	1.76577	2.43244	2.11949	0.421354	0.926999
NM_000719,NM_001129827,NM_001129829,NM_001129830,NM_001129831,NM_001129832,NM_001129833,NM_001129834,NM_001129835,NM_001129836,NM_001129837,NM_001129838,NM_001129839,NM_001129840,NM_001129841,NM_001129842,NM_001129843,NM_001129844,NM_001129846,NM_001167623,NM_001167624,NM_001167625,NM_199460,XM_006719017,XM_011521020,XM_011521023,XM_017019926,XM_017019927,XM_017019928,XM_017019929,XM_017019930,XM…	CACNA1C	calcium voltage-gated channel subunit alpha1 C	protein_coding	NP_000710.5;NP_001123299.1;NP_001123301.1;NP_001123302.2;NP_001123303.1;NP_001123304.1;NP_001123305.1;NP_001123306.1;NP_001123307.1;NP_001123308.1;NP_001123309.1;NP_001123310.1;NP_001123311.1;NP_001123312.1;NP_001123313.1;NP_001123314.1;NP_001123315.1;NP_001123316.1;NP_001123318.1;NP_001161095.1;NP_001161096.2;NP_001161097.1;NP_955630.3;XP_006719080.1;XP_011519322.1;XP_011519325.1;XP_016875415.1;…	1390	114205	2608	6126	2492	4419	1506	1990	8.28779	22.6529	10.0585	17.7557	6.67428	6.78619
NM_000720,NM_001128839,NM_001128840,XM_005265448,XM_011534094,XM_011534096,XM_011534097,XM_011534099,XM_011534100,XM_017007137,XM_017007138,XM_017007139,XM_017007140,XM_017007141,XM_017007142,XM_017007143,XM_017007144,XM_017007145	CACNA1D	calcium voltage-gated channel subunit alpha1 D	protein_coding	NP_000711.1;NP_001122311.1;NP_001122312.1;XP_005265505.1;XP_011532396.1;XP_011532398.1;XP_011532399.1;XP_011532401.1;XP_011532402.1;XP_016862626.1;XP_016862627.1;XP_016862628.1;XP_016862629.1;XP_016862630.1;XP_016862631.1;XP_016862632.1;XP_016862633.1;XP_016862634.1	1391	114206	7328	14868	1516	5106	7338	1346	34.0549	80.8599	8.9393	29.737	48.0192	6.8965
NM_000721,NM_001205293,NM_001205294,XM_017002243,XM_017002244,XM_017002245,XM_017002246,XM_017002247,XM_017002248,XM_017002249,XM_017002250,XM_017002251	CACNA1E	calcium voltage-gated channel subunit alpha1 E	protein_coding	NP_000712.2;NP_001192222.1;NP_001192223.1;XP_016857732.1;XP_016857733.1;XP_016857734.1;XP_016857735.1;XP_016857736.1;XP_016857737.1;XP_016857738.1;XP_016857739.1;XP_016857740.1	1392	601013	105	334	244	37	166	36	0.262705	1.01775	0.805862	0.117775	0.585729	0.101034
NM_001256789,NM_001256790,NM_005183,XM_011543983,XM_017029836	CACNA1F	calcium voltage-gated channel subunit alpha1 F	protein_coding	NP_001243718.1;NP_001243719.1;NP_005174.2;XP_011542285.1;XP_016885325.1	1393	300110	472	59	342	123	330	195	3.3656	0.482604	3.08652	1.1018	3.30365	1.54667
NM_000069,XM_005245478	CACNA1S	calcium voltage-gated channel subunit alpha1 S	protein_coding	NP_000060.2;XP_005245535.1	1397	114208	0	0	0	11	0	3	0	0	0	0.091463	0	0.018155
NM_001202521,NM_001202522,NM_001202523,NM_001297652,NM_001297653,NM_001297654,NM_001954,NM_013993,NM_013994,XM_006715185,XM_011514882,XM_011514883,XM_011514884,XM_011514885,XM_011514886,XM_011514887,XM_011514888,XM_017011268,XM_017011269,XM_024446540,XM_024446541,XM_024446542	DDR1	discoidin domain receptor tyrosine kinase 1	protein_coding	NP_001189450.1;NP_001189451.1;NP_001189452.1;NP_001284581.1;NP_001284582.1;NP_001284583.1;NP_001945.3;NP_054699.2;NP_054700.2;XP_006715248.1;XP_011513184.1;XP_011513185.1;XP_011513186.1;XP_011513187.1;XP_011513188.1;XP_011513189.1;XP_011513190.1;XP_016866757.1;XP_016866758.1;XP_024302308.1;XP_024302309.1;XP_024302310.1	2730	600408	14779	7480	4124	8621	10314	5066	169.051	98.2733	59.0924	122.927	165.42	63.7402
NM_000722,NM_001302890,NM_001366867,XM_005250572,XM_005250573,XM_005250574,XM_006716118,XM_006716119,XM_006716120,XM_006716121,XM_011516570,XM_011516571,XM_011516572,XM_017012588,XR_001744873,XR_001744874	CACNA2D1	calcium voltage-gated channel auxiliary subunit alpha2delta 1	protein_coding	NP_000713.2;NP_001289819.1;NP_001353796.1;XP_005250629.1;XP_005250630.1;XP_005250631.1;XP_006716181.1;XP_006716182.1;XP_006716183.1;XP_006716184.1;XP_011514872.1;XP_011514873.1;XP_011514874.1;XP_016868077.1	1399	114204	7920	2265	5027	2830	11008	2643	46.7806	20.4683	37.5299	23.5441	91.165	17.7427
NM_000723,NM_199247,NM_199248,XM_005257645,XM_005257646,XM_006722072,XM_017025024,XM_017025025,XM_017025026,XM_017025027,XM_017025028,XM_017025029,XM_017025030,XM_024450920	CACNB1	calcium voltage-gated channel auxiliary subunit beta 1	protein_coding	NP_000714.3;NP_954855.1;NP_954856.1;XP_005257702.1;XP_005257703.1;XP_006722135.1;XP_016880513.1;XP_016880514.1;XP_016880515.1;XP_016880516.1;XP_016880517.1;XP_016880518.1;XP_016880519.1;XP_024306688.1	1401	114207	2176	3764	1574	2537	1308	6962	28.3765	57.4791	26.1772	43.0917	24.5524	102.787
NM_000724,NM_001167945,NM_001330060,NM_201570,NM_201571,NM_201572,NM_201590,NM_201593,NM_201596,NM_201597,XM_005252588,XM_005252591,XM_006717502,XM_011519659,XM_017016625,XR_001747198	CACNB2	calcium voltage-gated channel auxiliary subunit beta 2	protein_coding	NP_000715.2;NP_001161417.1;NP_001316989.1;NP_963864.1;NP_963865.2;NP_963866.2;NP_963884.2;NP_963887.2;NP_963890.2;NP_963891.1;XP_005252645.1;XP_005252648.1;XP_006717565.1;XP_011517961.1;XP_016872114.1	1402	600003	494	681	274	1059	418	517	3.17543	4.32152	2.05676	8.23352	3.77502	3.96608
NM_000725,NM_001206915,NM_001206916,NM_001206917,XM_011538727,XM_011538728,XM_017019957,XM_024449180,XM_024449181,XR_001748867,XR_001748868	CACNB3	calcium voltage-gated channel auxiliary subunit beta 3	protein_coding	NP_000716.2;NP_001193844.1;NP_001193845.1;NP_001193846.1;XP_011537029.1;XP_011537030.1;XP_016875446.1;XP_024304948.1;XP_024304949.1	1403	601958	1756	546	371	2776	1294	4752	27.784	10.1233	7.18276	54.7271	28.4199	78.4425
NM_000726,NM_001005746,NM_001005747,NM_001145798,NM_001320722,NM_001330113,NM_001330114,NM_001330115,NM_001330116,NM_001330117,NM_001330118,XM_011511796,XM_011511797,XM_017004885,XM_017004888,XM_024453128,XR_001738928,XR_001738935,XR_001738937,XR_001738938,XR_001738939,XR_001738940,XR_002959337,XR_002959338,XR_923022	CACNB4	calcium voltage-gated channel auxiliary subunit beta 4	protein_coding	NP_000717.2;NP_001005746.1;NP_001005747.1;NP_001139270.1;NP_001307651.1;NP_001317042.1;NP_001317043.1;NP_001317044.1;NP_001317045.1;NP_001317046.1;NP_001317047.1;XP_011510098.1;XP_011510099.1;XP_016860374.1;XP_016860377.1;XP_024308896.1	1404	601949	873	672	807	260	1162	281	4.75505	4.9967	5.65133	2.38965	8.86808	1.4944
NM_000727	CACNG1	calcium voltage-gated channel auxiliary subunit gamma 1	protein_coding	NP_000718.1	1405	114209	0	0	0	0	0	0	0	0	0	0	0	0
NM_000387	SLC25A20	solute carrier family 25 member 20	protein_coding	NP_000378.1	1421	613698	1113	272	834	261	420	589	26.9251	7.67742	25.6146	8.01397	14.2781	15.9097
gene-SLC25A20P1	SLC25A20P1	solute carrier family 25 member 20 pseudogene 1	pseudogene	.	1422	.	0	0	0	0	0	0	0	0	0	0	0	0
NM_001306079,NM_004341,XM_006712101,XM_024453131	CAD	carbamoyl-phosphate synthetase 2, aspartate transcarbamylase, and dihydroorotase	protein_coding	NP_001293008.1;NP_004332.2;XP_006712164.1;XP_024308899.1	1424	114010	10510	8640	6808	8198	4723	4525	67.8936	62.9403	53.2371	71.8255	41.4254	30.0934
NM_001366795,NM_004929	CALB1	calbindin 1	protein_coding	NP_001353724.1;NP_004920.1	1434	114050	0	0	0	6	0	7	0	0	0	0.114925	0	0.120974
NM_001740,NM_007088,NR_027910,XR_002957842	CALB2	calbindin 2	protein_coding	NP_001731.2;NP_009019.1	1435	114051	0	0	0	0	0	0	0	0	0	0	0	0
NM_004057,XM_017029841	S100G	S100 calcium binding protein G	protein_coding	NP_004048.1;XP_016885330.1	1436	302020	0	0	0	0	0	0	0	0	0	0	0	0
NM_001033952,NM_001033953,NM_001378949,NM_001378950,NM_001741,NR_125898,NR_166196,XM_017018283,XM_017018284	CALCA	calcitonin related polypeptide alpha	protein_coding	NP_001029124.1;NP_001029125.1;NP_001365878.1;NP_001365879.1;NP_001732.1;XP_016873772.1;XP_016873773.1	1437	114130	13	0	4	0	0	0	0.258323	0	0.096028	0	0	0
NM_000728	CALCB	calcitonin related polypeptide beta	protein_coding	NP_000719.1	1438	114160	0	0	10	5	0	19	0	0	0.503123	0.226997	0	0.831316
NM_001164737,NM_001164738,NM_001742	CALCR	calcitonin receptor	protein_coding	NP_001158209.2;NP_001158210.1;NP_001733.1	1440	114131	0	26	23	0	13	47	0	0.332821	0.319488	0	0.188871	0.593873
NM_004342,NM_033138,NM_033139,NM_033140,NM_033157,XM_017012650,XM_017012652,XM_017012654,XM_024446942,XM_024446943,XR_001744877,XR_001744879,XR_001744880,XR_001744881,XR_002956488,XR_002956489,XR_002956490,XR_927535,XR_927537,XR_927541,XR_927542	CALD1	caldesmon 1	protein_coding	NP_004333.1;NP_149129.2;NP_149130.1;NP_149131.1;NP_149347.2;XP_016868139.1;XP_016868141.1;XP_016868143.1;XP_024302710.1;XP_024302711.1	1441	114213	12699	12110	10348	8750	15215	7560	126.661	142.017	125.606	108.842	208.958	82.4731
NM_001363669,NM_001363670,NM_006888	CALM1	calmodulin 1	protein_coding	NP_001350598.1;NP_001350599.1;NP_008819.1	1442	114180	12602	9632	8918	2780	11504	1842	128.294	114.687	115.146	35.4059	165.217	21.0317
gene-CALM1P1	CALM1P1	calmodulin 1 pseudogene 1	pseudogene	.	1443	.	0	0	0	0	0	0	0	0	0	0	0	0
gene-CALM1P2	CALM1P2	calmodulin 1 pseudogene 2	pseudogene	.	1444	.	0	0	0	0	0	0	0	0	0	0	0	0
NM_001305624,NM_001305625,NM_001305626,NM_001743	CALM2	calmodulin 2	protein_coding	NP_001292553.1;NP_001292554.1;NP_001292555.1;NP_001734.1	1445	114182	7123	3848	4722	2397	6700	3418	192.817	115.452	160.46	67.4657	246.06	81.5936
gene-CALM2P2	CALM2P2	calmodulin 2 pseudogene 2	pseudogene	.	1447	.	7	7	3	4	5	6	0.250669	0.290935	0.132722	0.151919	0.255037	0.245706
gene-CALM2P3	CALM2P3	calmodulin 2 pseudogene 3	pseudogene	.	1448	.	2	0	2	0	0	0	0.09568	0	0.166445	0	0	0
NM_001329921,NM_001329922,NM_001329923,NM_001329924,NM_001329925,NM_001329926,NM_005184	CALM3	calmodulin 3	protein_coding	NP_001316850.1;NP_001316851.1;NP_001316852.1;NP_001316853.1;NP_001316854.1;NP_001316855.1;NP_005175.2	1449	114183	15545	8515	9420	6460	7803	3177	306.312	195.631	235.569	161.545	216.393	69.8425
NM_005185	CALML3	calmodulin like 3	protein_coding	NP_005176.1	1452	114184	0	0	3	0	0	0	0	0	0.060338	0	0	0
NM_004343	CALR	calreticulin	protein_coding	NP_004334.1	1455	109091	33199	43094	13174	25140	22972	15211	751.761	1137.72	378.601	722.678	732.123	384.522
NM_001130674,NM_001199671,NM_001199672,NM_001199673,NM_001219,NR_074086,XM_017012659	CALU	calumenin	protein_coding	NP_001124146.1;NP_001186600.1;NP_001186601.1;NP_001186602.1;NP_001210.1;XP_016868148.1	1458	603420	6680	5917	5396	4464	6316	4791	55.2038	55.9311	56.7969	43.3723	72.1951	40.4506
NM_001323374,NM_001323375,NM_001323376,NM_001323377,NM_001744,XR_001742281,XR_001742282,XR_948303	CAMK4	calcium/calmodulin dependent protein kinase IV	protein_coding	NP_001310303.1;NP_001310304.1;NP_001310305.1;NP_001310306.1;NP_001735.1	1464	114080	3011	27	3860	57	304	20	11.0447	0.110347	17.7288	0.257844	1.56207	0.079511
NM_001363989,NM_001363990,NM_001369025,NM_015981,NM_171825	CAMK2A	calcium/calmodulin dependent protein kinase II alpha	protein_coding	NP_001350918.1;NP_001350919.1;NP_001355954.1;NP_057065.2;NP_741960.1	1460	114078	8	2	22	6	2	9	0.064657	0.011377	0.233697	0.061291	0.024004	0.084687
NM_001220,NM_001293170,NM_172078,NM_172079,NM_172080,NM_172081,NM_172082,NM_172083,NM_172084,XM_005249862,XM_005249864,XM_006715781,XM_006715784,XM_011515547,XM_011515549,XM_011515550,XM_011515551,XM_011515552,XM_011515553,XM_011515554,XM_011515555,XM_011515556,XM_011515557,XM_011515558,XM_011515559,XM_017012660,XM_017012661,XM_017012662,XM_017012663,XM_017012664,XM_017012665,XM_017012666,XM_0170…	CAMK2B	calcium/calmodulin dependent protein kinase II beta	protein_coding	NP_001211.3;NP_001280099.1;NP_742075.1;NP_742076.1;NP_742077.1;NP_742078.1;NP_742079.1;NP_742080.1;NP_742081.1;XP_005249919.1;XP_005249921.1;XP_006715844.1;XP_006715847.1;XP_011513849.1;XP_011513851.1;XP_011513852.1;XP_011513853.1;XP_011513854.1;XP_011513855.1;XP_011513856.1;XP_011513857.1;XP_011513858.1;XP_011513859.1;XP_011513860.1;XP_011513861.1;XP_016868149.1;XP_016868150.1;XP_016868151.1;XP_…	1461	607707	5270	6241	1715	13122	5120	163	69.0413	93.7352	26.4889	252.526	112.842	1.93449
NM_001221,NM_001321566,NM_001321567,NM_001321568,NM_001321569,NM_001321570,NM_001321571,NM_001321572,NM_001321573,NM_001321574,NM_001321575,NM_001321576,NM_001321577,NM_001321578,NM_001321579,NM_001321580,NM_001321581,NM_001321582,NM_001321583,NM_001321584,NM_001321585,NM_001321586,NM_001321587,NM_001321588,NM_001321589,NM_001321590,NM_001321591,NM_001321592,NM_172114,NM_172115,NM_172127,NM_17212…	CAMK2D	calcium/calmodulin dependent protein kinase II delta	protein_coding	NP_001212.2;NP_001308495.1;NP_001308496.1;NP_001308497.1;NP_001308498.1;NP_001308499.1;NP_001308500.1;NP_001308501.1;NP_001308502.1;NP_001308503.1;NP_001308504.1;NP_001308505.1;NP_001308506.1;NP_001308507.1;NP_001308508.1;NP_001308509.1;NP_001308510.1;NP_001308511.1;NP_001308512.1;NP_001308513.1;NP_001308514.1;NP_001308515.1;NP_001308516.1;NP_001308517.1;NP_001308518.1;NP_001308519.1;NP_001308520…	1462	607708	7629	4630	10326	7405	7564	11184	59.8158	41.8215	101.432	94.99	82.4543	94.8279
NM_001204492,NM_001222,NM_001320898,NM_001367514,NM_001367516,NM_001367517,NM_001367518,NM_001367519,NM_001367520,NM_001367521,NM_001367522,NM_001367523,NM_001367524,NM_001367525,NM_001367526,NM_001367527,NM_001367528,NM_001367529,NM_001367530,NM_001367531,NM_001367532,NM_001367533,NM_001367534,NM_001367535,NM_001367536,NM_001367537,NM_001367538,NM_001367539,NM_001367540,NM_001367541,NM_001367542…	CAMK2G	calcium/calmodulin dependent protein kinase II gamma	protein_coding	NP_001191421.1;NP_001213.2;NP_001307827.1;NP_001354443.1;NP_001354445.1;NP_001354446.1;NP_001354447.1;NP_001354448.1;NP_001354449.1;NP_001354450.1;NP_001354451.1;NP_001354452.1;NP_001354453.1;NP_001354454.1;NP_001354455.1;NP_001354456.1;NP_001354457.1;NP_001354458.1;NP_001354459.1;NP_001354460.1;NP_001354461.1;NP_001354462.1;NP_001354463.1;NP_001354464.1;NP_001354465.1;NP_001354466.1;NP_001354467…	1463	602123	4654	2803	3654	4337	2145	3670	55.4292	39.169	55.02	67.407	35.5884	48.2584
NM_001745	CAMLG	calcium modulating ligand	protein_coding	NP_001736.1	1471	601118	1248	722	1167	670	1183	758	24.735	16.68	29.347	16.8529	33.0029	16.7736
NM_004345	CAMP	cathelicidin antimicrobial peptide	protein_coding	NP_004336.4	1472	600474	0	0	18	0	24	0	0	0	1.59355	0	2.3741	0
NM_001024649,NM_001363993,NM_001363994,NM_001363995,NM_001363996,NM_001363997,NM_001363998,NM_001363999,NM_001364000,NM_001364001,NM_001746,NR_157048,XM_011534664,XM_011534665	CANX	calnexin	protein_coding	NP_001019820.1;NP_001350922.1;NP_001350923.1;NP_001350924.1;NP_001350925.1;NP_001350926.1;NP_001350927.1;NP_001350928.1;NP_001350929.1;NP_001350930.1;NP_001737.1;XP_011532966.1;XP_011532967.1	1473	114217	54443	24125	33578	17283	54707	18036	492.991	247.983	374.465	197.262	691.536	182.686
NM_001256139,NM_001256140,NM_001320732,NM_001320733,NM_001320734,NM_001747,XM_011533122,XM_011533123	CAPG	capping actin protein, gelsolin like	protein_coding	NP_001243068.1;NP_001243069.1;NP_001307661.1;NP_001307662.1;NP_001307663.1;NP_001738.2;XP_011531424.1;XP_011531425.1	1474	153615	11316	6794	5560	8945	8036	6674	379.726	263.604	235.847	380.02	374.509	247.319
NM_001198868,NM_001198869,NM_005186,NR_040008,XM_006718698,XM_011545292	CAPN1	calpain 1	protein_coding	NP_001185797.1;NP_001185798.1;NP_005177.2;XP_006718761.1;XP_011543594.1	1476	114220	16957	6796	8033	12279	10315	10415	246.953	115.044	148.48	227.046	211.608	169.846
NM_001146068,NM_001748,XR_002957688	CAPN2	calpain 2	protein_coding	NP_001139540.1;NP_001739.3	1479	114230	14906	10366	7543	12914	11120	12901	152.509	115.85	91.0215	162.202	156.77	142.804
NM_000070,NM_024344,NM_173087,NM_173088,NM_173089,NM_173090	CAPN3	calpain 3	protein_coding	NP_000061.1;NP_077320.1;NP_775110.1;NP_775111.1;NP_775112.1;NP_775113.1	1480	114240	3554	11833	3171	3433	1978	7466	48.6733	196.026	54.9726	59.9301	39.0744	122.454
NM_001003962,NM_001302632,NM_001302633,NM_001749,XM_005259295,XM_005259296,XM_011527359,XM_024451732	CAPNS1	calpain small subunit 1	protein_coding	NP_001003962.1;NP_001289561.1;NP_001289562.1;NP_001740.1;XP_005259352.1;XP_005259353.1;XP_011525661.1;XP_024307500.1	1481	114170	9623	5273	4902	3201	7992	2886	288.875	184.865	186.977	121.944	338.311	96.9355
NM_014289	CAPN6	calpain 6	protein_coding	NP_055104.2	1483	300146	383	69	475	12	247	6	4.66577	0.966691	7.33282	0.175554	4.23084	0.081369
NM_004058,NM_080590	CAPS	calcyphosine	protein_coding	NP_004049.3;NP_542157.3	1487	114212	2098	1121	940	4770	3031	2894	59.2052	36.7465	33.6612	170.773	120.816	91.0656
NM_006135,XM_011542225,XM_017002424	CAPZA1	capping actin protein of muscle Z-line subunit alpha 1	protein_coding	NP_006126.1;XP_011540527.1;XP_016857913.1	1488	601580	2121	1228	2591	698	1758	896	37.6977	25.0772	58.3288	15.4276	44.0248	17.3811
NM_006136	CAPZA2	capping actin protein of muscle Z-line subunit alpha 2	protein_coding	NP_006127.1	1490	601571	2252	919	1738	715	2428	644	19.123	9.09211	18.7295	7.70345	29.022	6.10514
NM_001042440,NM_001042441,NM_001042442,NM_001042443,NM_001042444,NM_001042445,NM_001042446,NM_001190442,NM_001284212,NM_001284213,NM_001330626,NM_001330627,NM_001330628,NM_001330629,NM_001330630,NM_001330631,NM_001330632,NM_001330633,NM_001330634,NM_001375317,NM_001750,NM_173060,NR_104285	CAST	calpastatin	protein_coding	NP_001035905.1;NP_001035906.1;NP_001035907.1;NP_001035908.1;NP_001035909.1;NP_001035910.1;NP_001035911.1;NP_001177371.1;NP_001271141.1;NP_001271142.1;NP_001317555.1;NP_001317556.1;NP_001317557.1;NP_001317558.1;NP_001317559.1;NP_001317560.1;NP_001317561.1;NP_001317562.1;NP_001317563.1;NP_001362246.1;NP_001741.4;NP_775083.1	1515	114090	14853	7286	14539	7190	20339	9846	148.503	84.6255	184.195	90.4494	288.227	111.054
NM_001206540,NM_001206541,NM_001282162,NM_001313932,NM_004930,XM_006710938,XM_011542228,XM_011542229,XM_011542230,XM_017002428,XM_017002429,XM_017002430,XM_024450096,XM_024450097	CAPZB	capping actin protein of muscle Z-line subunit beta	protein_coding	NP_001193469.1;NP_001193470.1;NP_001269091.1;NP_001300861.1;NP_004921.1;XP_006711001.1;XP_011540530.1;XP_011540531.1;XP_011540532.1;XP_016857917.1;XP_016857918.1;XP_016857919.1;XP_024305864.1;XP_024305865.1	1491	601572	5925	3351	5520	3038	4457	4357	150.379	99.2881	178.528	97.6945	158.003	120.804
NM_001014437,NM_001194997,NM_001378136,NM_001378137,NM_001378138,NM_001378139,NM_001378140,NM_001751,NM_139273,NR_036542,NR_165428,NR_165429,NR_165430,XM_024448701,XM_024448702,XM_024448703,XM_024448704,XM_024448705,XR_001747998,XR_002957203,XR_002957204,XR_930913,XR_930914	CARS1	cysteinyl-tRNA synthetase 1	protein_coding	NP_001014437.1;NP_001181926.1;NP_001365065.1;NP_001365066.1;NP_001365067.1;NP_001365068.1;NP_001365069.1;NP_001742.1;NP_644802.1;XP_024304469.1;XP_024304470.1;XP_024304471.1;XP_024304472.1;XP_024304473.1	1493	123859	3381	2080	2716	2883	2748	3492	52.7095	38.2264	53.3982	57.1457	59.7728	60.9459
NM_001223,NM_001257118,NM_001257119,NM_033292,NM_033293,NM_033294,NM_033295,XM_017018393,XM_017018394,XM_017018395,XM_017018396	CASP1	caspase 1	protein_coding	NP_001214.1;NP_001244047.1;NP_001244048.1;NP_150634.1;NP_150635.1;NP_150636.1;NP_150637.1;XP_016873882.1;XP_016873883.1;XP_016873884.1;XP_016873885.1	1499	147678	2158	700	3094	825	450	461	51.5436	16.8909	87.4109	22.3163	13.486	10.1825
NM_001224,NM_032982,NM_032983	CASP2	caspase 2	protein_coding	NP_001215.1;NP_116764.2;NP_116765.2	1503	600639	4599	1168	4482	1414	2825	1770	48.8765	14.3324	60.1438	18.9168	41.9187	20.825
NM_001354777,NM_001354779,NM_001354780,NM_001354781,NM_001354782,NM_001354783,NM_001354784,NM_004346,NM_032991	CASP3	caspase 3	protein_coding	NP_001341706.1;NP_001341708.1;NP_001341709.1;NP_001341710.1;NP_001341711.1;NP_001341712.1;NP_001341713.1;NP_004337.2;NP_116786.1	1504	600636	1496	295	3435	214	1542	209	24.8074	5.49924	73.9834	4.44729	35.9219	3.96152
NM_001225,NM_033306,XM_011543019,XM_017018397	CASP4	caspase 4	protein_coding	NP_001216.1;NP_150649.1;XP_011541321.1;XP_016873886.1	1505	602664	2711	1070	4645	1406	1210	1604	87.9158	40.6371	194.062	58.6394	54.9806	59.3436
NM_001136109,NM_001136110,NM_001136112,NM_004347,NR_024239,NR_036562,XM_011543021	CASP5	caspase 5	protein_coding	NP_001129581.1;NP_001129582.1;NP_001129584.1;NP_004338.3;XP_011541323.1	1506	602665	6	22	55	23	0	0	0.119377	0.721918	2.07493	0.837866	0	0
NM_001226,NM_032992,NR_133012	CASP6	caspase 6	protein_coding	NP_001217.2;NP_116787.1	1507	601532	359	186	292	314	462	337	9.48845	5.70528	9.875	10.6334	17.3389	9.97254
NM_001227,NM_001267056,NM_001267057,NM_001267058,NM_001320911,NM_033338,NM_033339,NM_033340,XM_006718017,XM_011540260,XM_017016763,XM_017016764	CASP7	caspase 7	protein_coding	NP_001218.1;NP_001253985.1;NP_001253986.1;NP_001253987.1;NP_001307840.1;NP_203124.1;NP_203125.1;NP_203126.1;XP_006718080.1;XP_011538562.1;XP_016872252.1;XP_016872253.1	1508	601761	1261	552	1594	387	904	646	22.4325	11.3744	36.0107	8.71594	22.6505	13.0664
NM_001080124,NM_001080125,NM_001228,NM_001372051,NM_033355,NM_033356,NM_033358,NR_111983,XM_005246885,XM_005246887,XM_005246888,XM_005246889,XM_005246890,XM_005246891,XM_005246892,XM_005246893,XM_005246894,XM_005246895,XM_006712789,XM_006712790,XM_006712793,XM_011511969,XR_001738971,XR_923035	CASP8	caspase 8	protein_coding	NP_001073593.1;NP_001073594.1;NP_001219.2;NP_001358980.1;NP_203519.1;NP_203520.1;NP_203522.1;XP_005246942.1;XP_005246944.1;XP_005246945.1;XP_005246946.1;XP_005246947.1;XP_005246948.1;XP_005246949.1;XP_005246950.1;XP_005246951.1;XP_005246952.1;XP_006712852.1;XP_006712853.1;XP_006712856.1;XP_011510271.1	1509	601763	2923	1211	3841	1036	950	1203	50.5093	27.1092	85.802	24.7893	22.9114	24.2523
NM_001229,NM_001278054,NM_032996,NR_102732,NR_102733,XM_005246014,XM_011542273	CASP9	caspase 9	protein_coding	NP_001220.2;NP_001264983.1;NP_127463.2;XP_005246071.1;XP_011540575.1	1511	602234	2048	1282	1283	3007	2508	1916	32.4925	24.7395	24.8438	57.9889	57.5507	38.0304
NM_001206524,NM_001206542,NM_001230,NM_001306083,NM_032974,NM_032976,NM_032977,XM_005246907,XM_006712796,XM_011511990,XR_923043,XR_923044	CASP10	caspase 10	protein_coding	NP_001193453.1;NP_001193471.1;NP_001221.2;NP_001293012.1;NP_116756.2;NP_116758.1;NP_116759.2;XP_005246964.1;XP_006712859.1;XP_011510292.1	1500	601762	1854	1287	2071	916	883	712	21.8586	19.2771	30.0955	15.0095	12.7658	8.34277
NM_001231	CASQ1	calsequestrin 1	protein_coding	NP_001222.3	1512	114250	87	0	157	0	0	0	1.9756	0	4.54794	0	0	0
NM_001232	CASQ2	calsequestrin 2	protein_coding	NP_001223.2	1513	114251	65	87	163	40	97	20	1.06948	1.67033	3.43136	0.82985	2.26484	0.366452
NM_000388,NM_001178065,XM_005247837,XM_006713789,XM_017007324,XM_017007325	CASR	calcium sensing receptor	protein_coding	NP_000379.3;NP_001171536.2;XP_005247894.1;XP_006713852.1;XP_016862813.1;XP_016862814.1	1514	601199	30	0	36	0	0	6	0.119997	0	0.280203	0	0	0.023674
NM_001752	CAT	catalase	protein_coding	NP_001743.1	1516	115500	6329	6068	3277	3051	3539	4114	118.916	132.918	78.1288	72.761	93.5815	86.2842
NM_001172895,NM_001172896,NM_001172897,NM_001753	CAV1	caveolin 1	protein_coding	NP_001166366.1;NP_001166367.1;NP_001166368.1;NP_001744.2	1527	601047	10507	829	4624	4416	28503	567	177.136	16.3486	99.8476	90.1381	677.824	10.3993
NM_001206747,NM_001206748,NM_001233,NM_198212	CAV2	caveolin 2	protein_coding	NP_001193676.1;NP_001193677.1;NP_001224.1;NP_937855.1	1528	601048	6440	635	2679	3467	16283	1396	94.0283	10.8974	49.5295	64.2229	334.842	22.7424
NM_001234,NM_033337	CAV3	caveolin 3	protein_coding	NP_001225.1;NP_203123.1	1529	601253	0	0	8	0	0	0	0	0	0.272376	0	0	0
NM_001015051,NM_001024630,NM_001278478,NM_001369405,NR_103532,NR_103533	RUNX2	RUNX family transcription factor 2	protein_coding	NP_001015051.3;NP_001019801.3;NP_001265407.1;NP_001356334.1	10472	600211	4493	6891	4069	123	789	554	34.7528	62.5001	39.9159	1.1912	8.55177	5.30437
NM_001001890,NM_001122607,NM_001754,XM_005261068,XM_005261069,XM_011529766,XM_011529767,XM_011529768,XM_011529770,XM_017028487,XR_937576	RUNX1	RUNX family transcription factor 1	protein_coding	NP_001001890.1;NP_001116079.1;NP_001745.2;XP_005261125.1;XP_005261126.1;XP_011528068.1;XP_011528069.1;XP_011528070.1;XP_011528072.1;XP_016883976.1	10471	151385	5618	4330	9607	813	3067	13323	39.5602	32.9996	90.9742	6.27069	30.3231	89.3163
NM_001198625,NM_001198626,NM_001198627,NM_001198628,NM_001198629,NM_001198630,NM_001198631,NM_001198632,NM_001198633,NM_001198634,NM_001198679,NM_004349,NM_175634,NM_175635,NM_175636,XM_006716676,XM_011517351,XM_011517352,XM_011517353,XM_017013930,XM_017013932,XM_017013933,XM_017013934,XM_017013935,XM_017013936,XM_017013937,XM_017013938,XM_017013939,XM_017013940,XM_017013941,XM_024447317,XM_02444…	RUNX1T1	RUNX1 partner transcriptional co-repressor 1	protein_coding	NP_001185554.1;NP_001185555.1;NP_001185556.1;NP_001185557.1;NP_001185558.1;NP_001185559.1;NP_001185560.1;NP_001185561.1;NP_001185562.1;NP_001185563.1;NP_001185608.1;NP_004340.1;NP_783552.1;NP_783553.1;NP_783554.1;XP_006716739.1;XP_011515653.1;XP_011515654.1;XP_011515655.1;XP_016869419.1;XP_016869421.1;XP_016869422.1;XP_016869423.1;XP_016869424.1;XP_016869425.1;XP_016869426.1;XP_016869427.1;XP_016…	1535	133435	4658	4202	2277	2110	5494	9417	27.3769	28.5696	16.8156	15.3321	44.5254	61.8264
NM_005187,NM_175931,XM_005256323,XM_011523419,XM_024450476,XR_002957849,XR_933473	CBFA2T3	CBFA2/RUNX1 partner transcriptional co-repressor 3	protein_coding	NP_005178.4;NP_787127.1;XP_005256380.1;XP_011521721.1;XP_024306244.1	1537	603870	2514	124	3179	162	279	366	24.5563	1.38839	38.8587	1.95475	3.67527	4.00189
NM_001031680,NM_001320672,NM_004350,XM_005246024,XM_011542351	RUNX3	RUNX family transcription factor 3	protein_coding	NP_001026850.1;NP_001307601.1;NP_004341.1;XP_005246081.1;XP_011540653.1	10473	600210	2216	25	3353	69	179	30	22.373	0.283154	42.9164	0.849621	2.53307	0.328557
NM_001368707,NM_001368708,NM_001368709,NM_001368710,NM_001755,NM_022845	CBFB	core-binding factor subunit beta	protein_coding	NP_001355636.1;NP_001355637.1;NP_001355638.1;NP_001355639.1;NP_001746.1;NP_074036.1	1539	121360	3050	2766	4136	1369	2336	1646	42.2415	44.7703	72.6065	24.0816	45.4676	25.3926
NM_001756	SERPINA6	serpin family A member 6	protein_coding	NP_001747.3	1540	122500	0	0	2	0	0	0	0	0	0.072151	0	0	0
NM_005188	CBL	Cbl proto-oncogene	protein_coding	NP_005179.2	1541	165360	6038	3684	8681	2616	3474	3842	23.2734	16.5542	42.4655	12.7968	18.8445	16.5301
NM_001321786,NM_001321788,NM_001321789,NM_001321790,NM_001321791,NM_001321793,NM_001321794,NM_001321795,NM_001321796,NM_001321797,NM_001321798,NM_001321799,NM_001321806,NM_001321807,NM_001321808,NM_001321811,NM_001321813,NM_001321816,NM_001321820,NM_001321822,NM_170662,NR_135806,NR_135807,NR_135808,NR_135809,NR_135810,NR_135811,NR_135812,XM_011513257,XM_011513259,XM_017007395,XM_017007396,XM_0170…	CBLB	Cbl proto-oncogene B	protein_coding	NP_001308715.1;NP_001308717.1;NP_001308718.1;NP_001308719.1;NP_001308720.1;NP_001308722.1;NP_001308723.1;NP_001308724.1;NP_001308725.1;NP_001308726.1;NP_001308727.1;NP_001308728.1;NP_001308735.1;NP_001308736.1;NP_001308737.1;NP_001308740.1;NP_001308742.1;NP_001308745.1;NP_001308749.1;NP_001308751.1;NP_733762.2;XP_011511559.1;XP_011511561.2;XP_016862884.1;XP_016862885.1;XP_016862886.1;XP_016862887…	1542	604491	8556	3302	11792	4834	8484	2744	55.7576	25.0997	97.8035	39.9528	77.7471	24.8148
NM_004352	CBLN1	cerebellin 1 precursor	protein_coding	NP_004343.1	1543	600432	81	15	83	163	118	29	1.42542	0.301979	1.84924	3.63344	2.90895	0.556097
NM_001207014,NM_001235,XM_011545327,XM_024448756	SERPINH1	serpin family H member 1	protein_coding	NP_001193943.1;NP_001226.2;XP_011543629.1;XP_024304524.1	1546	600943	8192	8507	3335	10659	5623	7837	169.216	206.785	87.6633	280.429	164.518	180.853
NM_001286789,NM_001757	CBR1	carbonyl reductase 1	protein_coding	NP_001273718.1;NP_001748.1	1548	114830	2063	1313	794	1007	1234	1884	71.5118	52.4603	32.8353	44.7952	59.4008	67.9699
NM_001236,XM_011529772	CBR3	carbonyl reductase 3	protein_coding	NP_001227.1;XP_011528074.1	1549	603608	485	266	218	464	380	250	20.8881	13.3499	11.8667	25.3726	23.0105	12.0081
NM_000071,NM_001178008,NM_001178009,NM_001320298,NM_001321072,XM_011529774,XM_011529777,XM_011529783,XM_017028491,XM_024452136,XM_024452137,XM_024452138,XM_024452139,XM_024452140,XR_001754915,XR_001754916,XR_001754917,XR_002958634	CBS	cystathionine beta-synthase	protein_coding	NP_000062.1;NP_001171479.1;NP_001171480.1;NP_001307227.1;NP_001308001.1;XP_011528076.1;XP_011528079.1;XP_011528085.1;XP_016883980.1;XP_024307904.1;XP_024307905.1;XP_024307906.1;XP_024307907.1;XP_024307908.1	1550	613381	3554	8069	937	2457	1934	1919	49.9545	135.393	17.9403	45.1756	42.8159	31.5143
NM_005893	CCIN	calicin	protein_coding	NP_005884.2	1568	603960	21	32	9	11	64	1	0.459705	0.822333	0.229215	0.30096	1.98662	0.010753
NM_001122671,NM_001122672,NM_001287390,NM_001352988,NM_001352989,NM_001352990,NM_001352991,NM_001352992,NM_001352993,NM_001352994,NM_001352995,NM_001352996,NM_001352997,NM_001352998,NM_001352999,NM_004059,NR_109829,NR_148224,NR_148225,XM_011519168,XM_011519169,XM_011519170,XM_017015262,XM_017015265,XM_017015267,XM_024447709	KYAT1	kynurenine aminotransferase 1	protein_coding	NP_001116143.1;NP_001116144.1;NP_001274319.1;NP_001339917.1;NP_001339918.1;NP_001339919.1;NP_001339920.1;NP_001339921.1;NP_001339922.1;NP_001339923.1;NP_001339924.1;NP_001339925.1;NP_001339926.1;NP_001339927.1;NP_001339928.1;NP_004050.3;XP_011517470.1;XP_011517471.1;XP_011517472.1;XP_016870751.1;XP_016870754.1;XP_016870756.1;XP_024303477.1	1564	600547	1319	985	802	1712	797	1206	26.4323	22.9362	19.5604	44.9857	22.9707	28.3202
NM_000729,NM_001174138	CCK	cholecystokinin	protein_coding	NP_000720.1;NP_001167609.1	1569	118440	0	0	0	0	0	0	0	0	0	0	0	0
NM_000730	CCKAR	cholecystokinin A receptor	protein_coding	NP_000721.1	1570	118444	2	0	4	0	2	13	0.04931	0	0.097594	0	0.069401	0.340105
NM_001318029,NM_001363552,NM_176875,XM_017018516	CCKBR	cholecystokinin B receptor	protein_coding	NP_001304958.1;NP_001350481.1;NP_795344.1;XP_016874005.1	1571	118445	42	4	8	5	59	0	0.798622	0.060323	0.183232	0.108406	1.31728	0
NM_001013406,NM_001350669,NM_001350670,NM_001350671,NM_001350672,NM_001350673,NM_001350674,NM_001350675,NM_001350676,NM_001350677,NM_001350678,NM_001350679,NM_001350680,NM_001350681,NM_001350682,NM_001350683,NM_001350684,NM_001350685,NM_001350686,NM_001350687,NM_001350688,NM_001350689,NM_001350690,NM_001350691,NM_001350692,NM_001350693,NM_001350694,NM_001350695,NM_001350696,NM_001350697,NM_004912…	KRIT1	KRIT1 ankyrin repeat containing	protein_coding	NP_001013424.1;NP_001337598.1;NP_001337599.1;NP_001337600.1;NP_001337601.1;NP_001337602.1;NP_001337603.1;NP_001337604.1;NP_001337605.1;NP_001337606.1;NP_001337607.1;NP_001337608.1;NP_001337609.1;NP_001337610.1;NP_001337611.1;NP_001337612.1;NP_001337613.1;NP_001337614.1;NP_001337615.1;NP_001337616.1;NP_001337617.1;NP_001337618.1;NP_001337619.1;NP_001337620.1;NP_001337621.1;NP_001337622.1;NP_001337…	1573	604214	7160	5408	7354	7049	6778	5664	66.555	59.9727	84.9185	83.0658	91.3035	58.0546
NM_001237	CCNA2	cyclin A2	protein_coding	NP_001228.2	1578	123835	488	173	1499	269	313	164	7.64256	3.15419	29.8022	5.34459	6.8889	2.859
NM_001354844,NM_001354845,NM_031966	CCNB1	cyclin B1	protein_coding	NP_001341773.1;NP_001341774.1;NP_114172.1	1579	123836	471	127	880	303	425	217	9.95669	3.08876	23.656	8.168	12.6831	5.12825
NM_001013399,NM_001363537,NM_005190,XM_011536232,XM_017011436,XR_001743714	CCNC	cyclin C	protein_coding	NP_001013417.1;NP_001350466.1;NP_005181.2;XP_011534534.1;XP_016866925.1	1581	123838	2240	579	2428	933	2983	745	46.4646	12.7953	63.427	22.6375	87.4967	16.0899
NM_001759	CCND2	cyclin D2	protein_coding	NP_001750.1	1583	123833	20753	63281	13171	17841	14876	11722	137.585	489.139	110.827	150.153	138.802	86.7584
gene-CCND2P1	CCND2P1	cyclin D2 pseudogene 1	pseudogene	.	1584	.	0	0	0	0	0	0	0	0	0	0	0	0
NM_001136017,NM_001136125,NM_001136126,NM_001287427,NM_001287434,NM_001760,XM_011514971,XM_011514972	CCND3	cyclin D3	protein_coding	NP_001129489.1;NP_001129597.1;NP_001129598.1;NP_001274356.1;NP_001274363.1;NP_001751.1;XP_011513273.1;XP_011513274.1	1585	123834	3531	2078	4127	1383	1340	1747	72.5805	50.6644	107.486	35.9655	38.6183	40.4761
gene-CCND3P1	CCND3P1	cyclin D3 pseudogene 1	pseudogene	.	1586	.	2	3	0	0	2	0	0.137094	0.163003	0	0	0.192951	0
NM_001238,NM_001322259,NM_001322261,NM_001322262,XM_011527440	CCNE1	cyclin E1	protein_coding	NP_001229.1;NP_001309188.1;NP_001309190.1;NP_001309191.1;XP_011525742.1	1589	123837	121	60	269	166	123	116	2.65128	1.53045	7.72931	4.73091	4.04973	2.93626
NM_001323538,NM_001761	CCNF	cyclin F	protein_coding	NP_001310467.1;NP_001752.2	1591	600227	805	743	1487	642	378	421	8.20792	8.88285	19.2051	8.37634	5.4105	4.87056
NM_001364015,NM_001364018,NM_001364019,NM_001364020,NM_001364021,NM_001364022,NM_001364023,NM_004060,NM_199246,NR_157051,NR_157052,NR_157053,NR_157054,NR_157055,NR_157056	CCNG1	cyclin G1	protein_coding	NP_001350944.1;NP_001350947.1;NP_001350948.1;NP_001350949.1;NP_001350950.1;NP_001350951.1;NP_001350952.1;NP_004051.1;NP_954854.1	1592	601578	5189	5748	5608	2165	4744	6329	94.8205	126.268	129.848	50.231	119.328	131.413
NM_004354,XM_011532398,XM_011532399	CCNG2	cyclin G2	protein_coding	NP_004345.1;XP_011530700.1;XP_011530701.1	1593	603203	3656	1087	4987	1259	4228	1453	29.3386	10.098	50.9131	12.7772	47.4687	16.6049
NM_001199189,NM_001239,NM_001363539,NM_001364075,NM_001364076,NR_157068,NR_157069,NR_157070,NR_157071,XM_005248627,XM_005248629,XR_001742327	CCNH	cyclin H	protein_coding	NP_001186118.1;NP_001230.1;NP_001350468.1;NP_001351004.1;NP_001351005.1;XP_005248684.1;XP_005248686.1	1594	601953	7332	4272	7293	5782	7166	5546	101.083	91.0727	143.318	145.296	132.829	139.546
NM_001240,NM_001277842,XM_017020197	CCNT1	cyclin T1	protein_coding	NP_001231.2;NP_001264771.1;XP_016875686.1	1599	143055	9925	5161	8811	4587	9159	5458	63.1045	38.2644	71.1172	37.0794	81.9667	38.8804
NM_001241,NM_001320748,NM_001320749,NM_058241,NR_037649,NR_135468,XM_017005227,XM_017005228,XM_017005229,XM_017005230,XM_017005231,XM_017005232,XM_017005233,XM_024453211,XM_024453212,XM_024453213,XM_024453214,XR_001739026,XR_001739027	CCNT2	cyclin T2	protein_coding	NP_001232.1;NP_001307677.1;NP_001307678.1;NP_490595.1;XP_016860716.1;XP_016860717.1;XP_016860718.1;XP_016860719.1;XP_016860720.1;XP_016860721.1;XP_016860722.1;XP_024308979.1;XP_024308980.1;XP_024308981.1;XP_024308982.1	1600	603862	9073	7238	9319	6564	7520	6719	66.7419	60.8714	80.7728	56.6947	76.5946	50.3664
NM_001009186,NM_001762	CCT6A	chaperonin containing TCP1 subunit 6A	protein_coding	NP_001009186.1;NP_001753.1	1620	104613	3125	2323	2880	1302	1912	1489	52.0891	45.1175	61.252	27.5171	45.2446	27.71
NM_001320652,NM_001763,XM_024450738	CD1A	CD1a molecule	protein_coding	NP_001307581.1;NP_001754.2;XP_024306506.1	1634	188370	21	5	157	9	3	0	0.482286	0.132128	5.09612	0.250043	0.072952	0
NM_001764,XM_011510119,XM_017002784,XM_017002785,XM_017002786	CD1B	CD1b molecule	protein_coding	NP_001755.1;XP_011508421.1;XP_016858273.1;XP_016858274.1;XP_016858275.1	1635	188360	13	0	47	0	0	0	0.356548	0	1.77412	0	0	0
NM_001765,XM_005245579	CD1C	CD1c molecule	protein_coding	NP_001756.2;XP_005245636.1	1636	188340	582	15	1026	0	113	0	10.3786	0.308304	23.2178	0	2.80536	0
NM_001319145,NM_001371761,NM_001371762,NM_001371763,NM_001766,XM_006711621,XM_011510127,XR_001737534,XR_921995,XR_921996	CD1D	CD1d molecule	protein_coding	NP_001306074.1;NP_001358690.1;NP_001358691.1;NP_001358692.1;NP_001757.1;XP_006711684.1;XP_011508429.1	1637	188410	411	109	699	106	133	26	8.29698	2.51082	18.1916	2.36838	3.1643	0.599587
NM_001042583,NM_001042584,NM_001042585,NM_001042586,NM_001042587,NM_001185107,NM_001185108,NM_001185110,NM_001185112,NM_001185113,NM_001185114,NM_001185115,NM_030893,XM_011510133,XM_011510134	CD1E	CD1e molecule	protein_coding	NP_001036048.1;NP_001036049.1;NP_001036050.1;NP_001036051.1;NP_001036052.1;NP_001172036.1;NP_001172037.1;NP_001172039.1;NP_001172041.1;NP_001172042.1;NP_001172043.1;NP_001172044.1;NP_112155.2;XP_011508435.1;XP_011508436.1	1638	188411	557	0	1385	20	84	13	19.2345	0	45.0352	0.42674	2.51226	0.244345
NM_001328609,NM_001767	CD2	CD2 molecule	protein_coding	NP_001315538.1;NP_001758.2	1639	186990	3473	68	4692	70	412	46	95.4929	2.06391	163.633	2.43668	15.8887	1.3261
NM_000732,NM_001040651	CD3D	CD3d molecule	protein_coding	NP_000723.1;NP_001035741.1	1673	186790	2106	0	3052	34	174	11	129.269	0	237.94	2.55127	14.9397	0.744071
NM_000733	CD3E	CD3e molecule	protein_coding	NP_000724.1	1674	186830	4644	31	6210	29	429	6	146.865	1.1147	249.276	1.15209	19.0731	0.193334
NM_000073,XM_005271724,XM_006718941	CD3G	CD3g molecule	protein_coding	NP_000064.1;XP_005271781.1;XP_006719004.1	1675	186740	874	8	2244	10	162	8	15.1054	0.131158	48.9746	0.199931	4.05717	0.13567
NM_000734,NM_001378515,NM_001378516,NM_198053,XM_011510144,XM_011510145	CD247	CD247 molecule	protein_coding	NP_000725.1;NP_001365444.1;NP_001365445.1;NP_932170.1;XP_011508446.1;XP_011508447.1	1677	186780	1040	19	1531	34	133	14	27.7161	0.533448	50.755	1.05304	4.92467	0.351944
NM_000616,NM_001195014,NM_001195015,NM_001195016,NM_001195017,NM_001382705,NM_001382706,NM_001382707,NM_001382714	CD4	CD4 molecule	protein_coding	NP_000607.1;NP_001181943.1;NP_001181944.1;NP_001181945.1;NP_001181946.1;NP_001369634.1;NP_001369635.1;NP_001369636.1;NP_001369643.1	1678	186940	2721	541	3930	224	477	209	38.253	8.8682	70.0672	3.97108	9.45692	3.2008
NM_001346456,NM_014207	CD5	CD5 molecule	protein_coding	NP_001333385.1;NP_055022.2	1685	153340	2529	8	3306	26	168	22	34.7634	0.108748	57.666	0.417008	3.24067	0.309694
NM_001347698,NM_005894,XM_017002806	CD5L	CD5 molecule like	protein_coding	NP_001334627.1;NP_005885.1;XP_016858295.1	1690	602592	18	0	107	16	0	0	0.340351	0	2.63921	0.37781	0	0
NM_001254750,NM_001254751,NM_006725,NR_045638,XM_006718738,XM_006718739,XM_006718740,XM_006718741,XM_011545360,XM_011545362	CD6	CD6 molecule	protein_coding	NP_001241679.1;NP_001241680.1;NP_006716.3;XP_006718801.1;XP_006718802.1;XP_006718803.1;XP_006718804.1;XP_011543662.1;XP_011543664.1	1691	186720	4061	55	5732	96	329	43	54.0425	0.839886	97.1621	1.60205	6.14456	0.623891
NM_006137,XM_011523608,XM_017025316,XR_001752680,XR_001752681	CD7	CD7 molecule	protein_coding	NP_006128.1;XP_011521910.1;XP_016880805.1	1695	186820	588	6	1115	10	60	4	19.4128	0.210095	45.0583	0.412238	2.15845	0.032678
NM_001145873,NM_001382698,NM_001768,NM_171827,NR_027353,NR_168478,NR_168479,NR_168480,NR_168481	CD8A	CD8a molecule	protein_coding	NP_001139345.1;NP_001369627.1;NP_001759.3;NP_741969.1	1706	186910	858	315	1832	53	236	35	17.5819	7.10026	46.1898	0.797205	6.54947	0.463402
NM_001178100,NM_004931,NM_172101,NM_172102,NM_172213,XM_011533164	CD8B	CD8b molecule	protein_coding	NP_001171571.1;NP_004922.1;NP_742099.1;NP_742100.1;NP_757362.1;XP_011531466.1	1707	186730	383	12	637	17	69	0	10.237	0.12319	21.468	0.860227	3.89945	0
NM_001349727,NM_001368307,XM_024453217	CD8B2	CD8b2 molecule	protein_coding	NP_001336656.1;NP_001355236.1;XP_024308985.1	1708	.	24	0	62	0	5	0	0.203286	0	0.676713	0	0.049502	0
NM_001330312,NM_001769,XM_005253814	CD9	CD9 molecule	protein_coding	NP_001317241.1;NP_001760.1;XP_005253871.1	1709	143030	7984	8863	3171	5408	9774	5249	278.401	360.062	140.258	237.829	476.279	200.355
NM_000591,NM_001040021,NM_001174104,NM_001174105	CD14	CD14 molecule	protein_coding	NP_000582.1;NP_001035110.1;NP_001167575.1;NP_001167576.1	1628	158120	2659	7638	2977	637	985	3142	77.6291	278.281	118.051	25.0673	43.553	100.886
NM_001178098,NM_001770,XM_006721103,XM_011545981,XM_017023893,XR_950871	CD19	CD19 molecule	protein_coding	NP_001171569.1;NP_001761.3;XP_006721166.1;XP_011544283.1;XP_016879382.1	1633	107265	2955	530	6216	7	7	6	67.0186	13.9621	178.284	0.187715	0.199686	0.132005
NM_021950,NM_152866,NM_152867	MS4A1	membrane spanning 4-domains A1	protein_coding	NP_068769.2;NP_690605.1;NP_690606.1	7315	112210	13689	839	23688	0	140	4	168.161	12.5893	367.149	0	2.52229	0.046164
NM_001031666,NM_001031809,NM_006138,XM_011545363	MS4A3	membrane spanning 4-domains A3	protein_coding	NP_001026836.1;NP_001026979.1;NP_006129.4;XP_011543665.1	7317	606498	0	0	0	0	0	15	0	0	0	0	0	0.445529
NM_001185099,NM_001185100,NM_001185101,NM_001278417,NM_001771	CD22	CD22 molecule	protein_coding	NP_001172028.1;NP_001172029.1;NP_001172030.1;NP_001265346.1;NP_001762.2	1643	107266	11072	24703	27920	3643	184	67	147.287	393.442	471.021	62.5073	3.58481	0.97285
gene-CD24P1	CD24P1	CD24 molecule pseudogene 1	pseudogene	.	1646	.	0	0	0	0	0	0	0	0	0	0	0	0
gene-CD24P2	CD24P2	CD24 molecule pseudogene 2	pseudogene	.	1647	.	5	0	0	0	3	0	0.092641	0	0	0	0.072058	0
gene-CD24P4	CD24P4	CD24 molecule pseudogene 4	pseudogene	.	1649	.	173	92	74	119	231	263	3.41041	2.1016	1.85112	2.96789	6.40828	5.79401
NM_001242,XM_011521042,XM_017020232,XM_017020233,XM_017020234	CD27	CD27 molecule	protein_coding	NP_001233.2;XP_011519344.1;XP_016875721.1;XP_016875722.1;XP_016875723.1	11922	186711	2020	231	1695	118	160	44	68.22	8.41688	71.8771	4.6174	7.45657	1.32329
NM_001243077,NM_001243078,NM_006139,XM_011512194,XM_011512195,XM_011512197	CD28	CD28 molecule	protein_coding	NP_001230006.1;NP_001230007.1;NP_006130.1;XP_011510496.1;XP_011510497.1;XP_011510499.1	1653	186760	1069	6	1851	28	59	13	9.24463	0.051979	19.8926	0.275984	0.744468	0.110061
NM_005191	CD80	CD80 molecule	protein_coding	NP_005182.1	1700	112203	478	63	997	70	190	123	7.50673	1.13761	19.8889	1.391	4.19063	2.15949
NM_001206924,NM_001206925,NM_006889,NM_175862,NM_176892	CD86	CD86 molecule	protein_coding	NP_001193853.1;NP_001193854.1;NP_008820.3;NP_787058.5;NP_795711.1	1705	601020	559	147	859	25	76	166	8.74902	2.69653	17.3468	0.478242	1.65683	2.9376
NM_001243,NM_001281430,XM_011542441,XM_011542443	TNFRSF8	TNF receptor superfamily member 8	protein_coding	NP_001234.3;NP_001268359.2;XP_011540743.1;XP_011540745.1	11923	153243	156	116	342	52	39	62	1.77955	1.54166	4.96269	0.752231	0.614193	0.780071
NM_001244,NM_001252290,XM_024447719,XR_001746422	TNFSF8	TNF superfamily member 8	protein_coding	NP_001235.1;NP_001239219.1;XP_024303487.1	11938	603875	599	40	1496	8	83	27	7.06873	0.529498	22.8088	0.11113	1.43638	0.332432
NM_001082618,NM_001177608,NM_001772,XM_011527531,XM_011527532,XM_017027508,XM_017027509,XM_017027510	CD33	CD33 molecule	protein_coding	NP_001076087.1;NP_001171079.1;NP_001763.3;XP_011525833.1;XP_011525834.1;XP_016882997.1;XP_016882998.1;XP_016882999.1	1659	159590	192	197	334	64	71	82	4.9563	7.40717	12.2491	1.30235	2.54522	3.22752
NM_001177547,NM_001177548,NM_001177549,NM_001245,NM_198845,NM_198846,XM_011527533,XM_011527534,XM_011527535,XM_011527536,XM_011527537,XM_011527538,XM_011527539,XM_017027511,XR_935877	SIGLEC6	sialic acid binding Ig like lectin 6	protein_coding	NP_001171018.1;NP_001171019.1;NP_001171020.1;NP_001236.4;NP_942142.3;NP_942143.3;XP_011525835.1;XP_011525836.1;XP_011525837.1;XP_011525838.1;XP_011525839.1;XP_011525840.1;XP_011525841.1;XP_016883000.1	10875	604405	368	0	976	0	3	0	5.38079	0	18.9136	0	0.047371	0
NM_001025109,NM_001773	CD34	CD34 molecule	protein_coding	NP_001020280.1;NP_001764.1	1662	142230	3311	3664	2256	5445	3737	996	33.8394	44.3863	31.1099	68.0134	50.5668	7.81918
NM_000072,NM_001001547,NM_001001548,NM_001127443,NM_001127444,NM_001289908,NM_001289909,NM_001289911,NM_001371074,NM_001371075,NM_001371077,NM_001371078,NM_001371079,NM_001371080,NM_001371081,NR_110501,XM_005250715,XM_024447002,XM_024447003	CD36	CD36 molecule	protein_coding	NP_000063.2;NP_001001547.1;NP_001001548.1;NP_001120915.1;NP_001120916.1;NP_001276837.1;NP_001276838.1;NP_001276840.1;NP_001358003.1;NP_001358004.1;NP_001358006.1;NP_001358007.1;NP_001358008.1;NP_001358009.1;NP_001358010.1;XP_005250772.1;XP_024302770.1;XP_024302771.1	1663	173510	3353	417	2235	4245	4728	743	33.165	8.71046	30.2677	69.088	72.7924	15.81
NM_001082959,NM_001367981,NM_001367982,NM_001367983,NM_001367984,NM_001367985,NM_001367986,NM_001367987,NM_001367988,NM_001367989,NM_005505,NR_160416,NR_160417,NR_160418,NR_160419,NR_160420,NR_160421,NR_160422,NR_160423,NR_160424	SCARB1	scavenger receptor class B member 1	protein_coding	NP_001076428.1;NP_001354910.1;NP_001354911.1;NP_001354912.1;NP_001354913.1;NP_001354914.1;NP_001354915.1;NP_001354916.1;NP_001354917.1;NP_001354918.1;NP_005496.4	1664	601040	4085	2774	5649	5332	1649	2240	55.0268	43.4925	97.9842	89.3873	31.6266	33.03
NM_001204255,NM_005506	SCARB2	scavenger receptor class B member 2	protein_coding	NP_001191184.1;NP_005497.1	1665	602257	11167	5081	8223	3879	15827	3409	102.409	54.3208	95.7106	45.1539	204.323	34.8975
NM_001040031,NM_001774,XM_005259435,XM_005259436,XM_011527542,XM_011527543,XM_011527544,XM_017027513	CD37	CD37 molecule	protein_coding	NP_001035120.1;NP_001765.1;XP_005259492.1;XP_005259493.1;XP_011525844.1;XP_011525845.1;XP_011525846.1;XP_016883002.1	1666	151523	21106	900	26638	234	661	865	656.627	32.7835	1036.05	9.81816	29.7807	32.2722
NM_001775,NR_132660	CD38	CD38 molecule	protein_coding	NP_001766.2	1667	107270	1215	28	3750	108	287	28	9.30614	0.244482	36.5217	1.04381	3.0874	0.235031
NM_001098175,NM_001164178,NM_001164179,NM_001164181,NM_001164182,NM_001164183,NM_001312654,NM_001320916,NM_001776,XM_011540370,XM_011540371,XM_011540372,XM_011540373,XM_011540374,XM_011540376,XM_011540377,XM_017016958,XM_017016959,XM_017016960,XM_017016961,XM_017016962,XM_017016963,XM_017016964	ENTPD1	ectonucleoside triphosphate diphosphohydrolase 1	protein_coding	NP_001091645.1;NP_001157650.1;NP_001157651.1;NP_001157653.1;NP_001157654.1;NP_001157655.1;NP_001299583.1;NP_001307845.1;NP_001767.3;XP_011538672.2;XP_011538673.1;XP_011538674.2;XP_011538675.2;XP_011538676.2;XP_011538678.2;XP_011538679.1;XP_016872447.1;XP_016872448.1;XP_016872449.1;XP_016872450.1;XP_016872451.1;XP_016872452.1;XP_016872453.1	3363	601752	4939	18189	5826	6270	1908	466	18.4134	81.5457	29.0916	31.3398	9.95069	1.78208
NM_001246,NM_203468,XM_011519212	ENTPD2	ectonucleoside triphosphate diphosphohydrolase 2	protein_coding	NP_001237.1;NP_982293.1;XP_011517514.1	3364	602012	56	0	21	9	31	9	1.13711	0	0.543007	0.230633	0.885249	0.193089
NM_001114089,NM_001247,NM_001317941,NM_001322378,NM_001322379,NM_001322380,NM_001322381,NM_001322382,NM_001322383,NM_001322384,NM_001322385,NM_001322386,NM_001322387,NM_001322388,NM_001322389,NM_001322390,NM_001322391,NM_001322392,NM_001322393,NM_001322394,NM_001322395,NM_001322396,NM_001322397,NM_001322398,XM_006723665,XM_011529396,XM_011529397,XM_017028129,XM_017028130,XM_017028131,XM_017028132…	ENTPD6	ectonucleoside triphosphate diphosphohydrolase 6	protein_coding	NP_001107561.1;NP_001238.3;NP_001304870.1;NP_001309307.1;NP_001309308.1;NP_001309309.1;NP_001309310.1;NP_001309311.1;NP_001309312.1;NP_001309313.1;NP_001309314.1;NP_001309315.1;NP_001309316.1;NP_001309317.1;NP_001309318.1;NP_001309319.1;NP_001309320.1;NP_001309321.1;NP_001309322.1;NP_001309323.1;NP_001309324.1;NP_001309325.1;NP_001309326.1;NP_001309327.1;XP_006723728.1;XP_011527698.1;XP_011527699…	3368	603160	4241	3110	2096	3951	2898	3450	60.8815	43.5915	30.8975	61.7704	58.2	49.5872
NM_001248,NM_001291960,NM_001291961,XM_011534266	ENTPD3	ectonucleoside triphosphate diphosphohydrolase 3	protein_coding	NP_001239.2;NP_001278889.1;NP_001278890.1;XP_011532568.1	3365	603161	281	9	71	172	404	58	4.14053	0.142427	1.26196	3.18971	8.50835	0.886598
NM_001249,NM_001321984,NM_001321985,NM_001321986,NM_001321987,NM_001321988,NM_001330189,NM_001382256,NM_001382257,NM_001382258,NM_001382259,NM_001382260,NM_001382262,NM_001382263,XM_017021814,XM_017021816,XM_017021817,XM_024449758,XR_001750611,XR_001750612	ENTPD5	ectonucleoside triphosphate diphosphohydrolase 5 (inactive)	protein_coding	NP_001240.1;NP_001308913.1;NP_001308914.1;NP_001308915.1;NP_001308916.1;NP_001308917.1;NP_001317118.1;NP_001369185.1;NP_001369186.1;NP_001369187.1;NP_001369188.1;NP_001369189.1;NP_001369191.1;NP_001369192.1;XP_016877303.1;XP_016877305.1;XP_016877306.1;XP_024305526.1	3367	603162	1468	919	1301	752	1543	2518	14.2018	13.0817	15.0858	11.7836	20.5448	33.5078
NM_001250,NM_001302753,NM_001322421,NM_001322422,NM_001362758,NM_152854,NR_126502,NR_136327,XM_005260619,XM_011529109,XM_017028135,XM_017028136	CD40	CD40 molecule	protein_coding	NP_001241.1;NP_001289682.1;NP_001309350.1;NP_001309351.1;NP_001349687.1;NP_690593.1;XP_005260676.1;XP_011527411.1;XP_016883624.1;XP_016883625.1	11919	109535	2843	2592	4598	664	866	157	74.3071	80.3249	152.174	21.8618	31.6626	4.52553
NM_000074	CD40LG	CD40 ligand	protein_coding	NP_000065.1	11935	300386	580	4	695	15	51	7	13.4737	0.085056	20.481	0.416605	1.65644	0.164944
NM_000610,NM_001001389,NM_001001390,NM_001001391,NM_001001392,NM_001202555,NM_001202556,NM_001202557,XM_005253231,XM_005253232,XM_005253235,XM_005253238,XM_005253239,XM_005253240,XM_006718388,XM_006718390,XM_011520482,XM_011520483,XM_011520484,XM_011520485,XM_011520486,XM_011520487,XM_011520488,XM_011520489,XM_017018583,XM_017018584,XM_017018585	CD44	CD44 molecule (Indian blood group)	protein_coding	NP_000601.3;NP_001001389.1;NP_001001390.1;NP_001001391.1;NP_001001392.1;NP_001189484.1;NP_001189485.1;NP_001189486.1;XP_005253288.1;XP_005253289.1;XP_005253292.1;XP_005253295.1;XP_005253296.1;XP_005253297.1;XP_006718451.1;XP_006718453.1;XP_011518784.1;XP_011518785.1;XP_011518786.1;XP_011518787.1;XP_011518788.1;XP_011518789.1;XP_011518790.1;XP_011518791.1;XP_016874072.1;XP_016874073.1;XP_016874074…	1681	107269	25928	20885	24511	35237	16255	105467	249.658	282.108	308.639	403.028	218.378	1053.05
NM_001382306,NM_001777,NM_198793,XM_005247909,XM_017007536,XR_001740374,XR_001740375,XR_002959610,XR_002959611,XR_241521,XR_241522,XR_924218,XR_924219,XR_924220	CD47	CD47 molecule	protein_coding	NP_001369235.1;NP_001768.1;NP_942088.1;XP_005247966.1;XP_016863025.1	1682	601028	18098	6987	19025	2333	19840	1474	141.654	52.9544	174.672	23.1989	222.083	12.5448
NM_001256030,NM_001778,XM_005245625,XM_011510171,XM_017002867	CD48	CD48 molecule	protein_coding	NP_001242959.1;NP_001769.2;XP_005245682.1;XP_011508473.1;XP_016858356.1	1683	109530	1661	0	3027	12	159	7	64.9361	0	149.519	0.529761	8.53829	0.222409
NM_000560,NM_001040033,NM_001320638,XM_024451057	CD53	CD53 molecule	protein_coding	NP_000551.1;NP_001035122.1;NP_001307567.1;XP_024306825.1	1686	151525	6711	510	10529	55	588	302	147.457	16.2535	321.124	1.44334	18.3753	9.16039
NM_001144822,NM_001779,NR_026665,XM_017002869	CD58	CD58 molecule	protein_coding	NP_001138294.1;NP_001770.1;XP_016858358.1	1688	153420	546	252	995	183	442	108	16.4228	8.73874	41.5786	7.08304	20.7339	4.60284
NM_000611,NM_001127223,NM_001127225,NM_001127226,NM_001127227,NM_203329,NM_203330,NM_203331	CD59	CD59 molecule (CD59 blood group)	protein_coding	NP_000602.1;NP_001120695.1;NP_001120697.1;NP_001120698.1;NP_001120699.1;NP_976074.1;NP_976075.1;NP_976076.1	1689	107271	10567	6580	6340	3282	10960	4771	59.9352	43.4988	45.6044	23.5908	87.4917	30.2317
NM_001257389,NM_001257390,NM_001257391,NM_001257392,NM_001257400,NM_001257401,NM_001267698,NM_001780,XM_024449283	CD63	CD63 molecule	protein_coding	NP_001244318.1;NP_001244319.1;NP_001244320.1;NP_001244321.1;NP_001244329.1;NP_001244330.1;NP_001254627.1;NP_001771.1;XP_024305051.1	1692	155740	7461	7719	4708	3193	7040	10998	311.467	379.665	249.868	169.156	415.035	519.88
NM_001040059,NM_001251	CD68	CD68 molecule	protein_coding	NP_001035148.1;NP_001242.2	1693	153634	4632	4481	5464	911	1868	2174	117.213	132.103	175.29	29.24	66.4076	61.3402
NM_001781	CD69	CD69 molecule	protein_coding	NP_001772.1	1694	107273	2121	23	3786	15	311	90	54.4712	0.672743	123.419	0.465842	11.2175	2.57158
NM_001252,NM_001330332	CD70	CD70 molecule	protein_coding	NP_001243.1;NP_001317261.1	11937	602840	95	0	109	0	0	0	3.47833	0	5.48835	0	0	0
NM_001782,XM_006716893	CD72	CD72 molecule	protein_coding	NP_001773.1;XP_006716956.1	1696	107272	1112	183	5500	568	487	204	31.6247	6.04047	199.517	20.2776	19.8799	6.37768
NM_001025158,NM_001025159,NM_001364083,NM_001364084,NM_004355,NR_157074,XM_017010089,XM_017010090,XR_002956198	CD74	CD74 molecule	protein_coding	NP_001020329.1;NP_001020330.1;NP_001351012.1;NP_001351013.1;NP_004346.1;XP_016865578.1;XP_016865579.1	1697	142790	75279	18958	90026	8505	12520	11798	2039.18	591.571	3030.07	301.7	486.012	358.865
NM_001783,NM_021601	CD79A	CD79a molecule	protein_coding	NP_001774.1;NP_067612.1	1698	112205	5458	0	6609	11	15	11	215.734	0	332.614	0.511522	0.820385	0.445512
NM_000626,NM_001039933,NM_001329050,NM_021602	CD79B	CD79b molecule	protein_coding	NP_000617.1;NP_001035022.1;NP_001315979.1;NP_067613.1	1699	147245	2866	65	4812	73	57	20	99.9475	2.5639	212.478	3.12995	2.74466	0.763825
NM_001297649,NM_004356,XM_011520492	CD81	CD81 molecule	protein_coding	NP_001284578.1;NP_004347.1;XP_011518794.1	1701	186845	26080	21234	12528	9443	15406	9185	755.231	718.408	458.886	347.622	628.043	297.711
NM_001025160,NM_001784,NM_078481,XM_011528451	ADGRE5	adhesion G protein-coupled receptor E5	protein_coding	NP_001020331.1;NP_001775.2;NP_510966.1;XP_011526753.1	1711	601211	9612	4033	11603	3054	4154	4829	128.884	62.3648	197.504	51.3823	78.037	72.5092
NM_001039490,NM_004357,NM_139029,NM_139030,XM_024448780	CD151	CD151 molecule (Raph blood group)	protein_coding	NP_001034579.1;NP_004348.2;NP_620598.1;NP_620599.1;XP_024304548.1	1630	602243	3866	9962	1751	3604	3857	7223	107.88	324.428	62.4338	128.113	151.402	226.112
NM_001785	CDA	cytidine deaminase	protein_coding	NP_001776.1	1712	123920	25	131	35	84	11	5	1.30551	8.09878	2.3557	5.67077	0.783018	0.287021
NM_001170406,NM_001170407,NM_001320918,NM_001786,NM_033379,XM_005270303	CDK1	cyclin dependent kinase 1	protein_coding	NP_001163877.1;NP_001163878.1;NP_001307847.1;NP_001777.1;NP_203698.1;XP_005270360.1	1722	116940	130	24	592	148	212	72	2.94126	0.596307	17.0211	4.07546	6.40708	1.71987
NM_001291345,NM_001787,NM_033486,NM_033487,NM_033489,NM_033490,XM_006711065,XM_011542490,XM_011542491,XM_011542492,XM_011542493,XM_011542494,XM_011542495,XM_017002925,XM_017002926,XM_017002927,XM_017002928,XM_024451174,XM_024451184,XM_024451190,XR_002958171,XR_002958172,XR_002958173,XR_002958174	CDK11B	cyclin dependent kinase 11B	protein_coding	NP_001278274.1;NP_001778.2;NP_277021.2;NP_277022.1;NP_277024.2;NP_277025.1;XP_006711128.1;XP_011540792.1;XP_011540793.1;XP_011540794.1;XP_011540795.1;XP_011540796.1;XP_011540797.1;XP_016858414.1;XP_016858415.1;XP_016858416.1;XP_016858417.1;XP_024306942.1;XP_024306952.1;XP_024306958.1	1729	176873	8422	7879	6269	9060	4758	14885	118.977	130.864	109.771	161.385	95.8426	231.158
NM_001199282,NM_001364905,NM_001367550,NM_006726,XM_005263372,XM_005263373,XM_005263374,XM_011532434,XM_017008873,XM_017008874	LRBA	LPS responsive beige-like anchor protein	protein_coding	NP_001186211.2;NP_001351834.1;NP_001354479.1;NP_006717.2;XP_005263429.1;XP_005263430.1;XP_005263431.1;XP_011530736.1;XP_016864362.1;XP_016864363.1	1742	606453	29117	11426	28288	33865	27035	22971	123.426	56.6888	155.869	182.886	162.616	109.366
NM_001253	CDC5L	cell division cycle 5 like	protein_coding	NP_001244.1	1743	602868	4703	2704	4528	3091	4050	3239	32.4349	21.7379	39.634	27.0653	39.3078	24.9376
NM_001011553,NM_001242956,NM_001363715,NM_001375299,NM_001788,XM_006715806,XM_011515656,XM_011515661,XM_017012855,XM_017012856,XM_017012857,XM_017012858,XM_017012859,XM_017012860,XM_017012861,XM_024447010	SEPTIN7	septin 7	protein_coding	NP_001011553.2;NP_001229885.1;NP_001350644.1;NP_001362228.1;NP_001779.3;XP_006715869.1;XP_011513958.1;XP_011513963.1;XP_016868344.1;XP_016868345.1;XP_016868346.1;XP_016868347.1;XP_016868348.1;XP_016868349.1;XP_016868350.1;XP_024302778.1	1717	603151	2175	2057	2380	1471	1817	1224	26.9104	32.7068	37.046	21.8562	31.2272	16.6548
NM_001254,XM_011525541,XM_011525542	CDC6	cell division cycle 6	protein_coding	NP_001245.1;XP_011523843.1;XP_011523844.1	1744	602627	248	168	584	113	99	104	2.41225	2.7462	7.03854	2.08345	1.94921	1.08613
NM_001255	CDC20	cell division cycle 20	protein_coding	NP_001246.2	1723	603618	123	30	368	66	52	134	3.19775	0.8944	12.1756	2.18196	1.88491	3.87826
NM_001789,NM_201567,XM_006713434,XM_006713435,XR_001740392	CDC25A	cell division cycle 25A	protein_coding	NP_001780.2;NP_963861.1;XP_006713497.1;XP_006713498.1	1725	116947	190	38	443	132	112	46	2.11874	0.485676	6.3365	1.94771	1.75185	0.58345
NM_001287516,NM_001287517,NM_001287518,NM_001287519,NM_001287520,NM_001287522,NM_001287524,NM_004358,NM_021872,NM_021873,NR_136335,NR_136336,XR_937181	CDC25B	cell division cycle 25B	protein_coding	NP_001274445.1;NP_001274446.1;NP_001274447.1;NP_001274448.1;NP_001274449.1;NP_001274451.1;NP_001274453.1;NP_004349.1;NP_068658.1;NP_068659.1	1726	116949	9150	7502	7831	4676	5142	2204	127.981	106.911	138.658	74.0343	88.8792	30.0389
NM_001287582,NM_001287583,NM_001318098,NM_001364026,NM_001364027,NM_001364028,NM_001790,NM_022809,XM_005272145,XM_006714739,XM_011543759,XM_011543760,XM_011543761,XM_011543762,XM_011543763,XM_011543764	CDC25C	cell division cycle 25C	protein_coding	NP_001274511.1;NP_001274512.1;NP_001305027.1;NP_001350955.1;NP_001350956.1;NP_001350957.1;NP_001781.2;NP_073720.1;XP_005272202.1;XP_006714802.1;XP_011542061.1;XP_011542062.1;XP_011542063.1;XP_011542064.1;XP_011542065.1;XP_011542066.1	1727	157680	31	0	110	13	12	24	0.578438	0	2.65041	0.301132	0.295395	0.500656
NM_001114091,NM_001256,NM_001293089,NM_001293091,NM_001353035,NM_001353047,NM_001353049,NM_001353050,NM_001353051,NR_148340,XM_011525546,XM_011525547,XM_011525548,XM_011525549,XM_017025481,XM_017025484,XM_017025485,XM_017025486,XM_017025488,XM_024451052,XR_934630	CDC27	cell division cycle 27	protein_coding	NP_001107563.1;NP_001247.3;NP_001280018.1;NP_001280020.1;NP_001339964.1;NP_001339976.1;NP_001339978.1;NP_001339979.1;NP_001339980.1;XP_011523848.1;XP_011523849.1;XP_011523850.1;XP_011523851.1;XP_016880970.1;XP_016880973.1;XP_016880974.1;XP_016880975.1;XP_016880977.1;XP_024306820.1	1728	116946	9515	5419	8131	4323	11826	1581	72.1997	48.2106	78.6776	41.9672	126.301	13.4457
NM_004359,XM_005259690,XM_006722952	CDC34	cell division cycle 34, ubiqiutin conjugating enzyme	protein_coding	NP_004350.1;XP_005259747.1;XP_006723015.1	1734	116948	2120	3757	1326	1668	1355	1603	65.4502	134.888	51.6102	65.2096	58.3946	54.3114
NM_001039802,NM_001791,NM_044472	CDC42	cell division cycle 42	protein_coding	NP_001034891.1;NP_001782.1;NP_426359.1	1736	116952	4350	3842	4149	2506	3776	3359	63.8221	51.676	73.2514	27.1375	82.7844	20.484
NM_001317184,NM_001317185,NM_001317186,NM_004360	CDH1	cadherin 1	protein_coding	NP_001304113.1;NP_001304114.1;NP_001304115.1;NP_004351.1	1748	192090	31148	390	9466	17255	25791	33742	278.624	4.05966	107.551	196.73	324.776	338.697
NM_001308176,NM_001792,XM_011525788,XM_017025514	CDH2	cadherin 2	protein_coding	NP_001295105.1;NP_001783.2;XP_011524090.1;XP_016881003.1	1759	114020	107	5445	378	48	44	15	1.14226	68.1063	5.13595	0.651865	0.650564	0.177484
NM_001317195,NM_001317196,NM_001793,XM_011522800	CDH3	cadherin 3	protein_coding	NP_001304124.1;NP_001304125.1;NP_001784.2;XP_011521102.1	1762	114021	554	2897	453	624	359	780	5.60395	34.3662	6.35312	8.45717	4.99744	10.6252
NM_001252338,NM_001252339,NM_001794	CDH4	cadherin 4	protein_coding	NP_001239267.1;NP_001239268.1;NP_001785.2	1763	603006	15	99	14	0	8	9	0.091459	0.743895	0.114135	0	0.06791	0.062345
NM_001795,XM_011522801,XM_024450133	CDH5	cadherin 5	protein_coding	NP_001786.2;XP_011521103.1;XP_024305901.1	1764	601120	4145	6293	2378	7283	4070	3680	43.9125	77.6282	31.9817	97.8037	60.7577	43.3995
NM_001362435,NM_004932,XM_011513921,XM_017008910,XR_001741972	CDH6	cadherin 6	protein_coding	NP_001349364.1;NP_004923.1;XP_011512223.1;XP_016864399.1	1765	603007	1957	1878	1210	1159	3422	654	10.1965	11.9818	8.69839	8.74806	25.2695	4.69818
NM_001317214,NM_001362438,NM_004361,NM_033646	CDH7	cadherin 7	protein_coding	NP_001304143.1;NP_001349367.1;NP_004352.2;NP_387450.1	1766	605806	0	0	6	0	4	0	0	0	0.022912	0	0.018036	0
NM_001796,XM_005255760,XR_001751811,XR_001751812,XR_001751813,XR_001751814	CDH8	cadherin 8	protein_coding	NP_001787.2;XP_005255817.1	1767	603008	8	119	20	103	23	104	0.033489	0.636781	0.112881	0.596566	0.147391	0.524698
NM_016279	CDH9	cadherin 9	protein_coding	NP_057363.3	1768	609974	0	0	11	5	3	0	0	0	0.182364	0.073207	0.039317	0
NM_001317222,NM_001317224,NM_001362460,NM_006727,XM_011513923	CDH10	cadherin 10	protein_coding	NP_001304151.1;NP_001304153.1;NP_001349389.1;NP_006718.2;XP_011512225.1	1749	604555	2	50	7	0	5	21	0.024761	0.706031	0.101593	0	0.083675	0.280127
NM_001308392,NM_001330576,NM_001797,XM_005255762,XM_005255763,XM_011522803,XM_024450134	CDH11	cadherin 11	protein_coding	NP_001295321.1;NP_001317505.1;NP_001788.2;XP_005255819.1;XP_005255820.1;XP_011521105.1;XP_024305902.1	1750	600023	2604	492	3047	58	1975	63	17.1326	3.7712	27.7604	0.45419	18.8529	0.434036
NM_001317227,NM_001317228,NM_001364104,NM_001364105,NM_001364106,NM_001364107,NM_001364108,NM_001364109,NM_004061	CDH12	cadherin 12	protein_coding	NP_001304156.1;NP_001304157.1;NP_001351033.1;NP_001351034.1;NP_001351035.1;NP_001351036.1;NP_001351037.1;NP_001351038.1;NP_004052.2	1751	600562	0	7	3	5	8	4	0	0.070752	0.036801	0.060063	0.104505	0.044181
gene-CDH12P2	CDH12P2	cadherin 12 pseudogene 2	pseudogene	.	1752	.	1	2	1	2	2	0	0.044456	0.187961	0.123772	0.325829	0.250425	0
NM_001220488,NM_001220489,NM_001220490,NM_001220491,NM_001220492,NM_001257,XM_011522804,XM_017022848,XM_017022849	CDH13	cadherin 13	protein_coding	NP_001207417.1;NP_001207418.1;NP_001207419.1;NP_001207420.1;NP_001207421.1;NP_001248.1;XP_011521106.1;XP_016878337.1;XP_016878338.1	1753	601364	383	1935	179	1465	468	604	2.3415	14.2176	2.68928	10.5528	4.68143	3.82993
NM_004933	CDH15	cadherin 15	protein_coding	NP_004924.1	1754	114019	0	0	4	2	0	0	0	0	0.066627	0.021333	0	0
NM_001204744,NM_001204745,NM_001204746,NM_004062,XM_005255770,XM_011522807	CDH16	cadherin 16	protein_coding	NP_001191673.1;NP_001191674.1;NP_001191675.1;NP_004053.1;XP_005255827.1;XP_011521109.1	1755	603118	5739	0	802	6308	7613	13	88.4482	0	15.9591	125.679	164.269	0.206161
NM_001144663,NM_004063,XM_011516790	CDH17	cadherin 17	protein_coding	NP_001138135.1;NP_004054.3;XP_011515092.1	1756	603017	0	0	10	0	6	0	0	0	0.146341	0	0.0853	0
NM_001167667,NM_001291956,NM_001291957,NM_001349556,NM_001349558,NM_001349559,NM_001349560,NM_001349561,NM_001349562,NM_001349563,NM_004934,XM_005248228,XM_006714435,XM_011513928,XM_011513929,XM_011513930,XM_017008924,XM_017008926,XM_017008927,XM_017008928,XM_017008929,XM_017008930	CDH18	cadherin 18	protein_coding	NP_001161139.1;NP_001278885.1;NP_001278886.1;NP_001336485.1;NP_001336487.1;NP_001336488.1;NP_001336489.1;NP_001336490.1;NP_001336491.1;NP_001336492.1;NP_004925.1;XP_005248285.1;XP_006714498.1;XP_011512230.1;XP_011512231.1;XP_011512232.1;XP_016864413.1;XP_016864415.1;XP_016864416.1;XP_016864417.1;XP_016864418.1;XP_016864419.1	1757	603019	31	0	28	3	0	10	0.245625	0	0.287065	0.029501	0	0.090894
NM_001290230,NM_001798,NM_052827,XM_011537732	CDK2	cyclin dependent kinase 2	protein_coding	NP_001277159.1;NP_001789.2;NP_439892.2;XP_011536034.1	1771	116953	1392	730	1497	806	840	706	27.0892	16.6818	37.075	20.1359	22.6875	15.7362
NM_001258	CDK3	cyclin dependent kinase 3	protein_coding	NP_001249.1	1772	123828	98	88	94	85	42	20	2.66966	2.81016	3.26479	2.94683	1.61264	0.590553
NM_000075	CDK4	cyclin dependent kinase 4	protein_coding	NP_000066.1	1773	123829	1904	445	1091	546	1226	358	43.9349	11.9587	31.9523	15.9773	39.8035	9.20571
NM_001164410,NM_004935	CDK5	cyclin dependent kinase 5	protein_coding	NP_001157882.1;NP_004926.1	1774	123831	269	154	202	267	213	184	10.3093	6.86213	9.93898	13.4192	11.4638	7.88813
NM_001145306,NM_001259,XM_006715835	CDK6	cyclin dependent kinase 6	protein_coding	NP_001138778.1;NP_001250.1;XP_006715898.1	1777	603368	5910	4138	11714	2524	8181	4923	21.7672	17.7175	54.7489	11.8188	42.5035	20.2692
NM_001324069,NM_001324070,NM_001324071,NM_001324072,NM_001324074,NM_001324075,NM_001324077,NM_001324078,NM_001799,NR_136690,XM_011543094	CDK7	cyclin dependent kinase 7	protein_coding	NP_001310998.1;NP_001310999.1;NP_001311000.1;NP_001311001.1;NP_001311003.1;NP_001311004.1;NP_001311006.1;NP_001311007.1;NP_001790.1;XP_011541396.1	1778	601955	464	305	466	244	459	307	13.5821	10.9395	18.5475	9.70163	19.5812	10.6377
NM_001260,NM_001318368,NM_001346501,XM_011534865,XM_017020317,XM_017020318	CDK8	cyclin dependent kinase 8	protein_coding	NP_001251.1;NP_001305297.1;NP_001333430.1;XP_011533167.1;XP_016875806.1;XP_016875807.1	1779	603184	1701	960	1137	935	1250	799	23.9434	16.0172	20.2656	17.1422	24.7067	12.5265
NM_001261	CDK9	cyclin dependent kinase 9	protein_coding	NP_001252.1	1780	603251	12903	11309	8064	11679	7122	10904	223.682	228.573	177.422	257.022	173.765	211.033
NM_000389,NM_001220777,NM_001220778,NM_001291549,NM_001374509,NM_001374510,NM_001374511,NM_001374512,NM_001374513,NM_078467,NR_164655,NR_164656	CDKN1A	cyclin dependent kinase inhibitor 1A	protein_coding	NP_000380.1;NP_001207706.1;NP_001207707.1;NP_001278478.1;NP_001361438.1;NP_001361439.1;NP_001361440.1;NP_001361441.1;NP_001361442.1;NP_510867.1	1784	116899	4368	8947	3112	907	3776	24856	86.7015	207.894	78.55	23.1314	105.643	548.877
NM_004064	CDKN1B	cyclin dependent kinase inhibitor 1B	protein_coding	NP_004055.1	1785	600778	4660	2373	4474	1591	2529	1693	83.1988	49.3923	101.367	36.0526	63.5412	33.7287
NM_000076,NM_001122630,NM_001122631,NM_001362474,NM_001362475	CDKN1C	cyclin dependent kinase inhibitor 1C	protein_coding	NP_000067.1;NP_001116102.1;NP_001116103.1;NP_001349403.1;NP_001349404.1	1786	600856	368	1672	153	546	460	79	9.02452	50.6736	5.00108	16.9705	15.2453	2.00761
NM_000077,NM_001195132,NM_001363763,NM_058195,NM_058197,XM_005251343,XM_011517675,XM_011517676,XR_929159	CDKN2A	cyclin dependent kinase inhibitor 2A	protein_coding	NP_000068.1;NP_001182061.1;NP_001350692.1;NP_478102.2;NP_478104.2;XP_005251400.1;XP_011515977.1;XP_011515978.1	1787	600160	102	209	141	48	9	85	3.71674	7.29596	6.42958	1.67251	0.431804	2.33396
NM_004936,NM_078487	CDKN2B	cyclin dependent kinase inhibitor 2B	protein_coding	NP_004927.2;NP_511042.1	1788	600431	133	202	194	189	159	195	1.48209	2.53762	2.65776	2.65815	2.48563	2.34374
NM_001262,NM_078626	CDKN2C	cyclin dependent kinase inhibitor 2C	protein_coding	NP_001253.1;NP_523240.1	1789	603369	327	557	573	286	259	54	8.57893	15.4996	17.8207	8.9806	7.76815	1.23321
NM_001800,NM_079421	CDKN2D	cyclin dependent kinase inhibitor 2D	protein_coding	NP_001791.1;NP_524145.1	1790	600927	361	54	326	61	80	33	11.9274	1.86912	12.6434	2.41762	3.38116	1.0822
NM_001130851,NM_001330173,NM_005192,XM_024449458	CDKN3	cyclin dependent kinase inhibitor 3	protein_coding	NP_001124323.1;NP_001317102.1;NP_005183.2;XP_024305226.1	1791	123832	72	14	217	13	20	0	2.85002	0.455512	14.0276	0.556132	1.08848	0
NM_001323565,NM_001323566,NM_001323567,NM_001801,NR_136618,NR_136619,NR_136620,NR_136621	CDO1	cysteine dioxygenase type 1	protein_coding	NP_001310494.1;NP_001310495.1;NP_001310496.1;NP_001792.2	1795	603943	759	209	388	56	691	511	20.9141	6.74812	13.5423	1.6623	26.4806	15.1766
NM_004065	CDR1	cerebellar degeneration related protein 1	protein_coding	NP_004056.2	1798	302650	3	0	5	9	3	7	0.077105	0	0.208217	0.357792	0.129764	0.256408
NM_001802,XM_024450143	CDR2	cerebellar degeneration related protein 2	protein_coding	NP_001793.1;XP_024305911.1	1799	117340	6640	4320	3971	4192	6593	2968	108.601	80.7353	81.7483	84.9663	151.513	52.9098
NM_001263,XM_005262687,XM_017007648,XM_017007649,XM_017007650,XM_017007651	CDS1	CDP-diacylglycerol synthase 1	protein_coding	NP_001254.2;XP_005262744.1;XP_016863137.1;XP_016863138.1;XP_016863139.1;XP_016863140.1	1800	603548	3515	1949	1302	1529	5818	825	34.9043	22.6206	16.4317	18.9141	81.2966	8.94949
NM_001264	CDSN	corneodesmosin	protein_coding	NP_001255.4	1802	602593	15	84	0	6	23	37	0.24355	1.63313	0	0.128118	0.526382	0.681976
NM_001803	CD52	CD52 molecule	protein_coding	NP_001794.2	1804	114280	1943	22	2106	27	140	2	179.028	2.27926	246.319	3.08995	18.0456	0.201846
NM_001804	CDX1	caudal type homeobox 1	protein_coding	NP_001795.2	1805	600746	11	0	0	7	0	0	0.244931	0	0	0.201793	0	0
NM_001265,NM_001354700,XM_011534875,XM_011534876,XM_011534878,XM_011534879	CDX2	caudal type homeobox 2	protein_coding	NP_001256.4;NP_001341629.1;XP_011533177.1;XP_011533178.1;XP_011533180.1;XP_011533181.1	1806	600297	4	0	22	13	0	12	0.040569	0	0.321792	0.181883	0	0.144065
NM_005193	CDX4	caudal type homeobox 4	protein_coding	NP_005184.1	1808	300025	0	0	0	0	0	0	0	0	0	0	0	0
NM_001130675,NM_004362	CLGN	calmegin	protein_coding	NP_001124147.1;NP_004353.1	2060	601858	8	0	36	4	0	17	0.11267	0	0.685674	0.064805	0	0.27669
NM_001291484,NM_001308398,NM_004363,XM_011526322,XM_017026145,XM_017026146	CEACAM5	CEA cell adhesion molecule 5	protein_coding	NP_001278413.1;NP_001295327.1;NP_004354.3;XP_011524624.1;XP_016881634.1;XP_016881635.1	1817	114890	20	5	7	5	0	12	0.239098	0.060181	0.095952	0.070318	0	0.161596
NM_001285829,NM_001287424,NM_001287435,NM_004364	CEBPA	CCAAT enhancer binding protein alpha	protein_coding	NP_001272758.1;NP_001274353.1;NP_001274364.1;NP_004355.2	1833	116897	1243	383	624	395	382	2385	20.333	7.26798	12.9556	8.19447	8.79603	43.5641
NM_001285878,NM_001285879,NM_005194	CEBPB	CCAAT enhancer binding protein beta	protein_coding	NP_001272807.1;NP_001272808.1;NP_005185.2	1834	189965	2070	3585	1183	2163	1338	737	48.3966	87.032	35.0069	56.8356	39.5226	19.2392
NM_005195	CEBPD	CCAAT enhancer binding protein delta	protein_coding	NP_005186.2	1835	116898	2203	1154	1908	819	2216	1064	75.7446	46.2376	83.2226	35.7303	107.228	40.8159
NM_001805	CEBPE	CCAAT enhancer binding protein epsilon	protein_coding	NP_001796.2	1836	600749	0	0	3	0	3	0	0	0	0.12127	0	0.10577	0
NM_001252296,NM_001806,XM_024451327	CEBPG	CCAAT enhancer binding protein gamma	protein_coding	NP_001239225.1;NP_001797.1;XP_024307095.1	1837	138972	3242	1429	2882	1072	2303	909	37.3823	19.1985	42.1764	15.6894	37.3879	10.7577
NM_001807	CEL	carboxyl ester lipase	protein_coding	NP_001798.3	1848	114840	430	1008	356	1844	436	1192	7.77165	21.2333	8.16826	42.3008	11.0785	24.0422
NR_001275	CELP	carboxyl ester lipase pseudogene	transcribed_pseudogene	.	1849	.	146	323	98	572	126	518	6.37457	16.4149	5.40745	31.7299	7.69294	25.2332
NM_001042426,NM_001809	CENPA	centromere protein A	protein_coding	NP_001035891.1;NP_001800.1	1851	117139	41	0	257	23	21	19	1.24979	0	10.172	0.877228	0.872812	0.634083
NM_001810	CENPB	centromere protein B	protein_coding	NP_001801.1	1852	117140	4147	1912	1997	1804	2660	1380	61.7576	33.1913	37.7366	34.1093	55.7544	22.9381
NM_001362481,NM_001812,NR_155754,XM_011531542	CENPC	centromere protein C	protein_coding	NP_001349410.1;NP_001803.2;XP_011529844.1	1854	117141	3274	1933	4028	3568	3791	4076	21.1124	14.2379	46.4047	28.4515	45.1126	28.652
gene-CENPCP1	CENPCP1	centromere protein C pseudogene 1	pseudogene	.	1855	.	3	0	6	0	5	4	0.029038	0	0.098511	0	0.091097	0.046507
NM_001286734,NM_001813,XM_011531544,XM_011531545,XM_011531546,XM_011531547,XM_011531548,XM_011531549,XM_017007659	CENPE	centromere protein E	protein_coding	NP_001273663.1;NP_001804.2;XP_011529846.1;XP_011529847.1;XP_011529848.1;XP_011529849.1;XP_011529850.1;XP_011529851.1;XP_016863148.1	1856	117143	435	116	2484	502	367	457	2.18649	0.678795	16.2411	3.20667	2.59976	2.57153
NM_016343,XM_011509082,XM_017000086	CENPF	centromere protein F	protein_coding	NP_057427.3;XP_011507384.1;XP_016855575.1	1857	600236	735	353	2987	1065	587	577	3.14099	1.71962	15.8597	5.66701	3.45534	2.80425
NM_001025194,NM_001025195,NM_001266,XM_005255774	CES1	carboxylesterase 1	protein_coding	NP_001020365.1;NP_001020366.1;NP_001257.4;XP_005255831.1	1863	114835	325	0	127	2	337	0	7.14042	0	3.49411	0.048652	10.4089	0
NM_004066	CETN1	centrin 1	protein_coding	NP_004057.1	1866	603187	0	4	0	0	0	0	0	0.11571	0	0	0	0
NM_004344	CETN2	centrin 2	protein_coding	NP_004335.1	1867	300006	1511	642	712	452	1552	418	46.0176	22.8011	27.4949	17.4656	66.5065	14.1911
NM_001297765,NM_001297768,NM_004365	CETN3	centrin 3	protein_coding	NP_001284694.1;NP_001284697.1;NP_004356.2	1868	602907	923	843	1037	1171	894	473	18.5262	18.1467	25.5094	27.4431	24.6298	9.83447
NM_000078,NM_001286085,XM_006721124	CETP	cholesteryl ester transfer protein	protein_coding	NP_000069.2;NP_001273014.1;XP_006721187.1	1869	118470	138	182	621	450	135	54	3.50333	5.33456	20.1241	14.5255	4.82272	1.52003
NM_005507	CFL1	cofilin 1	protein_coding	NP_005498.1	1874	601442	10175	8581	11014	5077	5746	11120	351.787	345.895	483.308	222.812	279.591	429.222
NM_001243645,NM_021914,NM_138638,NR_028130,NR_028131,XM_011536363	CFL2	cofilin 2	protein_coding	NP_001230574.1;NP_068733.1;NP_619579.1;XP_011534665.1	1875	601443	1880	452	2119	529	2444	395	21.2873	5.75571	29.2981	7.36883	38.2989	5.22613
gene-CFL1P5	CFL1P5	cofilin 1 pseudogene 5	pseudogene	.	1877	.	144	202	88	460	110	240	5.43421	8.91135	4.19473	22.1102	5.81387	10.112
NM_001114173,NM_001814,NM_148170	CTSC	cathepsin C	protein_coding	NP_001107645.1;NP_001805.4;NP_680475.1	2528	602365	5293	2585	8484	1200	2108	2392	94.6015	62.182	192.418	31.3709	54.7427	58.462
NM_000492	CFTR	CF transmembrane conductance regulator	protein_coding	NP_000483.3	1884	602421	14	0	13	6	11	0	0.097811	0	0.114517	0.053304	0.108411	0
NM_000735,NM_001252383	CGA	glycoprotein hormones, alpha polypeptide	protein_coding	NP_000726.1;NP_001239312.1	1885	118850	0	0	0	0	0	0	0	0	0	0	0	0
NM_000737	CGB3	chorionic gonadotropin subunit beta 3	protein_coding	NP_000728.1	1886	118860	1	0	0	1	0	2	0.029765	0	0	0.03906	0	0.064372
NM_001277163,NM_001815,NR_102333	CEACAM3	CEA cell adhesion molecule 3	protein_coding	NP_001264092.1;NP_001806.2	1815	609142	24	0	92	23	0	8	0.66666	0	3.74969	1.06079	0	0.296419
NM_001291485,NM_006890	CEACAM7	CEA cell adhesion molecule 7	protein_coding	NP_001278414.1;NP_008821.2	1819	.	0	4	0	15	0	15	0	0.068441	0	0.338954	0	0.298082
NM_001816,XM_011526340,XM_011526341,XM_011526342,XM_017026194,XM_017026195,XM_017026196,XM_017026197,XM_017026198	CEACAM8	CEA cell adhesion molecule 8	protein_coding	NP_001807.2;XP_011524642.1;XP_011524643.1;XP_011524644.1;XP_016881683.1;XP_016881684.1;XP_016881685.1;XP_016881686.1;XP_016881687.1	1820	615747	2	3	9	4	5	0	0.050064	0.050624	0.208419	0.12838	0.121175	0
NM_001362492,NM_001362493,NM_001362495,NM_001817,XM_011526343,XM_011526345,XM_011526349,XM_011526350,XM_011526352,XM_011526354,XM_017026199,XM_017026200,XM_017026201,XM_017026202,XM_017026203,XM_017026204,XM_017026205,XM_017026206,XM_017026207,XM_017026208,XM_017026209,XM_017026210,XM_017026211,XM_017026212,XM_017026213,XR_001753592,XR_001753593,XR_001753594,XR_935719	CEACAM4	CEA cell adhesion molecule 4	protein_coding	NP_001349421.1;NP_001349422.1;NP_001349424.1;NP_001808.2;XP_011524645.1;XP_011524647.1;XP_011524651.1;XP_011524652.1;XP_011524654.1;XP_011524656.1;XP_016881688.1;XP_016881689.1;XP_016881690.1;XP_016881691.1;XP_016881692.1;XP_016881693.1;XP_016881694.1;XP_016881695.1;XP_016881696.1;XP_016881697.1;XP_016881698.1;XP_016881699.1;XP_016881700.1;XP_016881701.1;XP_016881702.1	1816	.	47	13	132	5	0	5	1.39363	0.432749	4.85401	0.153648	0	0.137373
gene-CEACAMP2	CEACAMP2	CEA cell adhesion molecule pseudogene 2	pseudogene	.	1824	.	0	0	0	0	0	0	0	0	0	0	0	0
NM_001267,XM_011524214	CHAD	chondroadherin	protein_coding	NP_001258.2;XP_011522516.1	1909	602178	246	28	81	109	135	0	3.88757	0.507506	1.60924	2.17337	3.00183	0
NM_001268,NM_001286830,NM_001286831,NM_001286832,NM_001352424,NM_001352425,NM_001352426,NM_001352427,NM_001352428,NM_001352429,NM_001352430,NM_001352431,NR_147985,XM_011534894,XM_017020369,XM_017020370,XM_017020371,XM_017020372,XM_017020374,XM_017020375,XM_017020376,XM_017020377,XM_017020379,XR_001749469,XR_941470,XR_941471	RCBTB2	RCC1 and BTB domain containing protein 2	protein_coding	NP_001259.1;NP_001273759.1;NP_001273760.1;NP_001273761.1;NP_001339353.1;NP_001339354.1;NP_001339355.1;NP_001339356.1;NP_001339357.1;NP_001339358.1;NP_001339359.1;NP_001339360.1;XP_011533196.1;XP_016875858.1;XP_016875859.1;XP_016875860.1;XP_016875861.1;XP_016875863.1;XP_016875864.1;XP_016875865.1;XP_016875866.1;XP_016875868.1	1914	603524	3167	1420	2051	1621	3926	958	47.0629	24.3562	38.4524	30.2656	82.9155	15.5675
NM_001142929,NM_001142933,NM_001142934,NM_020549,NM_020984,NM_020985,NM_020986	CHAT	choline O-acetyltransferase	protein_coding	NP_001136401.2;NP_001136405.2;NP_001136406.2;NP_065574.4;NP_066264.4;NP_066265.4;NP_066266.4	1912	118490	0	0	2	3	2	1	0	0	0.016533	0.023191	0.017886	0.006917
NM_001048194,NM_001048195,NM_001048199,NM_001269,NM_001381865,NM_001381866	RCC1	regulator of chromosome condensation 1	protein_coding	NP_001041659.1;NP_001041660.1;NP_001041664.1;NP_001260.1;NP_001368794.1;NP_001368795.1	1913	179710	1017	609	1112	450	502	753	17.5226	12.2061	24.2396	9.89491	12.097	14.3178
NM_001270,NM_001364113,NM_001376194,NR_157078,NR_157079,XM_017008991,XM_017008992,XM_024454344,XM_024454345,XR_001741986,XR_002959841	CHD1	chromodomain helicase DNA binding protein 1	protein_coding	NP_001261.2;NP_001351042.1;NP_001363123.1;XP_016864480.1;XP_016864481.1;XP_024310112.1;XP_024310113.1	1915	602118	7986	6739	10882	6582	8029	8068	42.5667	49.8703	72.7929	44.4497	59.7588	46.7467
NM_001042572,NM_001271	CHD2	chromodomain helicase DNA binding protein 2	protein_coding	NP_001036037.1;NP_001262.3	1917	602119	32370	33432	26780	36371	27965	60954	162.287	195.67	170.37	226.383	208.545	329.129
NM_001005271,NM_001005273,NM_005852,XM_005256427,XM_005256428,XM_005256429,XM_005256431,XM_006721423,XM_006721424,XM_006721428,XM_017024061,XM_017024062,XM_017024063,XM_017024064,XM_017024065,XM_017024066,XM_017024067,XM_017024068,XM_017024069,XM_017024070	CHD3	chromodomain helicase DNA binding protein 3	protein_coding	NP_001005271.2;NP_001005273.1;NP_005843.2;XP_005256484.1;XP_005256485.1;XP_005256486.1;XP_005256488.1;XP_006721486.1;XP_006721487.1;XP_006721491.1;XP_016879550.1;XP_016879551.1;XP_016879552.1;XP_016879553.1;XP_016879554.1;XP_016879555.1;XP_016879556.1;XP_016879557.1;XP_016879558.1;XP_016879559.1	1918	602120	25606	10170	18874	30019	15553	26785	150.071	70.201	140.524	223.697	128.691	176.063
NM_001273,NM_001297553,NM_001363606	CHD4	chromodomain helicase DNA binding protein 4	protein_coding	NP_001264.2;NP_001284482.1;NP_001350535.1	1919	603277	23754	27905	16556	20328	19247	17139	159.182	218.133	140.608	172.932	181.22	128.348
NM_001818	AKR1C4	aldo-keto reductase family 1 member C4	protein_coding	NP_001809.4	387	600451	0	0	0	0	0	0	0	0	0	0	0	0
NM_001114121,NM_001114122,NM_001244846,NM_001274,NM_001330427,NM_001330428,NR_045204,NR_045205,XM_011542560,XM_017017146,XM_024448337	CHEK1	checkpoint kinase 1	protein_coding	NP_001107593.1;NP_001107594.1;NP_001231775.1;NP_001265.2;NP_001317356.1;NP_001317357.1;XP_011540862.1;XP_016872635.1;XP_024304105.1	1925	603078	361	173	913	133	271	110	3.79053	2.08863	13.7483	1.73301	4.08914	1.26141
NM_001085471,NM_005197	FOXN3	forkhead box N3	protein_coding	NP_001078940.1;NP_005188.2	1928	602628	6663	2060	9361	2896	5868	7952	35.9308	12.9684	64.0234	19.7701	44.5292	47.7068
NM_001275,NM_001301690,XM_011536370	CHGA	chromogranin A	protein_coding	NP_001266.1;NP_001288619.1;XP_011534672.1	1929	118910	0	0	0	0	0	0	0	0	0	0	0	0
NM_001819	CHGB	chromogranin B	protein_coding	NP_001810.2	1930	118920	193	100	99	8	43	9	3.36971	2.0335	2.17698	0.155593	1.04892	0.156931
NM_001276	CHI3L1	chitinase 3 like 1	protein_coding	NP_001267.2	1932	601525	337	322	920	0	739	4	8.28796	9.22364	28.7456	0	25.5973	0.094238
NM_001025197,NM_001025199,NM_004000,XM_024452752,XM_024452753,XM_024452754	CHI3L2	chitinase 3 like 2	protein_coding	NP_001020368.1;NP_001020370.1;NP_003991.2;XP_024308520.1;XP_024308521.1;XP_024308522.1	1933	601526	553	100	681	0	209	180	16.2552	3.26049	25.251	0	8.71747	5.81688
NM_001256125,NM_003465,NR_045784,NR_045785	CHIT1	chitinase 1	protein_coding	NP_001243054.2;NP_003456.1	1936	600031	64	0	111	0	196	11	1.10005	0	2.4382	0	5.19868	0.21139
NM_001277,NM_001376219,NM_001376220,NM_001376221,NM_001376222,NM_212469,NR_164782,XM_017017148,XR_002957119,XR_428905,XR_949772,XR_949773	CHKA	choline kinase alpha	protein_coding	NP_001268.2;NP_001363148.1;NP_001363149.1;NP_001363150.1;NP_001363151.1;NP_997634.1;XP_016872637.1	1937	118491	6049	5040	2617	5912	7382	5854	88.5735	89.6847	48.4132	122.313	153.376	101.688
NM_005198	CHKB	choline kinase beta	protein_coding	NP_005189.2	1938	612395	3010	2252	2972	6396	2338	5816	87.8883	76.6777	110.141	237.09	96.0866	189.619
NM_000390,NM_001145414,NM_001320959,NM_001362517,NM_001362518,NM_001362519,XM_017029242,XM_017029246,XM_024452331	CHM	CHM Rab escort protein	protein_coding	NP_000381.1;NP_001138886.1;NP_001307888.1;NP_001349446.1;NP_001349447.1;NP_001349448.1;XP_016884731.1;XP_016884735.1;XP_024308099.1	1940	300390	3274	2020	3659	2201	3596	2055	28.9687	20.6885	40.9035	23.1824	44.242	18.9647
NM_001381853,NM_001381854,NM_001821	CHML	CHM like Rab escort protein	protein_coding	NP_001368782.1;NP_001368783.1;NP_001812.2	1941	118825	627	728	955	1717	1619	228	3.51957	4.97348	6.82553	12.1936	12.9283	1.41823
NM_001025201,NM_001206602,NM_001371513,NM_001371514,NM_001822,NR_038133	CHN1	chimerin 1	protein_coding	NP_001020372.2;NP_001193531.1;NP_001358442.1;NP_001358443.1;NP_001813.1	1943	118423	1160	315	2145	314	787	228	19.0176	5.75112	49.6018	6.34496	16.7156	3.58974
NM_001039936,NM_001293069,NM_001293070,NM_001293071,NM_001293072,NM_001293073,NM_001293075,NM_001293076,NM_001293077,NM_001293078,NM_001293079,NM_001293080,NM_001293081,NM_004067,NR_120524,NR_120525,XM_011515105,XM_011515106,XM_011515107,XM_017011721,XM_017011722	CHN2	chimerin 2	protein_coding	NP_001035025.1;NP_001279998.1;NP_001279999.1;NP_001280000.1;NP_001280001.1;NP_001280002.1;NP_001280004.1;NP_001280005.1;NP_001280006.1;NP_001280007.1;NP_001280008.1;NP_001280009.1;NP_001280010.1;NP_004058.1;XP_011513407.1;XP_011513408.1;XP_011513409.1;XP_016867210.1;XP_016867211.1	1944	602857	1164	2356	847	1629	1432	981	15.395	36.1064	14.1204	27.5484	26.7063	14.6457
NM_000738,XM_011544742	CHRM1	cholinergic receptor muscarinic 1	protein_coding	NP_000729.2;XP_011543044.1	1950	118510	10	0	8	9	0	0	0.164076	0	0.164175	0.169819	0	0
NM_000739,NM_001006626,NM_001006627,NM_001006628,NM_001006629,NM_001006630,NM_001006631,NM_001006632,NM_001378972,NM_001378973	CHRM2	cholinergic receptor muscarinic 2	protein_coding	NP_000730.1;NP_001006627.1;NP_001006628.1;NP_001006629.1;NP_001006630.1;NP_001006631.1;NP_001006632.1;NP_001006633.1;NP_001365901.1;NP_001365902.1	1951	118493	2	0	2	2	2	5	0.009809	0	0.011472	0.017967	0.01992	0.035951
NM_000081,NM_001301365,NR_102436,XM_011544031,XM_011544032,XM_011544033,XM_011544034,XM_011544035,XM_011544036,XM_011544037,XM_011544039,XM_017000150,XM_017000151,XR_001736946,XR_001736947,XR_001736948,XR_002959252	LYST	lysosomal trafficking regulator	protein_coding	NP_000072.2;NP_001288294.1;XP_011542333.1;XP_011542334.1;XP_011542335.1;XP_011542336.1;XP_011542337.1;XP_011542338.1;XP_011542339.1;XP_011542341.1;XP_016855639.1;XP_016855640.1	1968	606897	15709	5844	22646	10235	12147	8208	51.4969	24.7923	95.5033	47.7319	59.0644	32.1116
NM_000740,NM_001347716,NM_001375978,NM_001375979,NM_001375980,NM_001375981,NM_001375982,NM_001375983,NM_001375984,NM_001375985,NR_164748,XM_011544043,XM_011544044,XM_011544047,XM_017000152,XM_017000154,XM_017000157,XM_017000159,XM_017000160,XM_017000162,XM_017000163	CHRM3	cholinergic receptor muscarinic 3	protein_coding	NP_000731.1;NP_001334645.1;NP_001362907.1;NP_001362908.1;NP_001362909.1;NP_001362910.1;NP_001362911.1;NP_001362912.1;NP_001362913.1;NP_001362914.1;XP_011542345.1;XP_011542346.1;XP_011542349.1;XP_016855641.1;XP_016855643.1;XP_016855646.1;XP_016855648.1;XP_016855649.1;XP_016855651.1;XP_016855652.1	1952	118494	304	1120	227	1063	555	188	1.43395	6.10776	1.34072	6.45553	3.6091	0.949147
NM_000741,NM_001366692	CHRM4	cholinergic receptor muscarinic 4	protein_coding	NP_000732.2;NP_001353621.1	1953	118495	18	9	30	30	27	21	0.251524	0.132169	0.535832	0.525475	0.533866	0.319204
NM_001320917,NM_012125	CHRM5	cholinergic receptor muscarinic 5	protein_coding	NP_001307846.1;NP_036257.1	1954	118496	5	31	0	0	8	0	0.033791	0.267712	0	0	0.07633	0
NM_000079,NM_001039523,XM_017003256,XM_017003257	CHRNA1	cholinergic receptor nicotinic alpha 1 subunit	protein_coding	NP_000070.1;NP_001034612.1;XP_016858745.1;XP_016858746.1	1955	100690	20	0	88	0	0	0	0.379793	0	2.15917	0	0	0
NM_000742,NM_001282455,NM_001347705,NM_001347706,NM_001347707,NM_001347708,XM_011544389	CHRNA2	cholinergic receptor nicotinic alpha 2 subunit	protein_coding	NP_000733.2;NP_001269384.1;NP_001334634.1;NP_001334635.1;NP_001334636.1;NP_001334637.1;XP_011542691.1	1956	118502	4	4	11	8	0	17	0.034207	0.049729	0.136878	0.099849	0	0.197777
NM_000743,NM_001166694,NR_046313,XM_006720382	CHRNA3	cholinergic receptor nicotinic alpha 3 subunit	protein_coding	NP_000734.2;NP_001160166.1;XP_006720445.1	1957	118503	51	0	126	0	22	1	0.668248	0	2.45618	0	0.395552	0.010941
NM_000744,NM_001256573,NR_046317,XM_011528524,XM_017027625,XM_024451822	CHRNA4	cholinergic receptor nicotinic alpha 4 subunit	protein_coding	NP_000735.1;NP_001243502.1;XP_011526826.1;XP_016883114.1;XP_024307590.1	1958	118504	1605	428	284	3189	280	0	13.3462	4.11952	3.2007	32.1641	3.02456	0
NM_000745,NM_001307945	CHRNA5	cholinergic receptor nicotinic alpha 5 subunit	protein_coding	NP_000736.2;NP_001294874.1	1959	118505	57	14	115	0	31	29	0.670552	0.189549	1.7382	0	0.517579	0.372002
NM_000746,NM_001190455,NR_046324,XM_011521176,XM_011521177,XM_011521178,XM_017021882,XM_017021883,XM_017021884	CHRNA7	cholinergic receptor nicotinic alpha 7 subunit	protein_coding	NP_000737.1;NP_001177384.1;XP_011519478.2;XP_011519479.1;XP_011519480.1;XP_016877371.1;XP_016877372.1;XP_016877373.1	1960	118511	489	720	134	390	1136	5673	3.55357	5.85118	1.18184	3.4508	11.8351	50.6669
NM_000747	CHRNB1	cholinergic receptor nicotinic beta 1 subunit	protein_coding	NP_000738.2	1961	100710	1447	749	366	2242	750	988	24.3235	14.6786	7.80465	47.8583	17.7327	18.5312
NM_000748,XM_017000180,XR_001736952	CHRNB2	cholinergic receptor nicotinic beta 2 subunit	protein_coding	NP_000739.1;XP_016855669.1	1962	118507	29	8	20	15	18	11	0.11705	0.037896	0.102	0.078994	0.118354	0.047553
NM_000749,NM_001347717,XM_011544390	CHRNB3	cholinergic receptor nicotinic beta 3 subunit	protein_coding	NP_000740.1;NP_001334646.1;XP_011542692.1	1963	118508	0	2	0	0	0	15	0	0.040639	0	0	0	0.282987
NM_000750,NM_001256567,XM_011521186,XM_011521187,XM_011521190,XM_011521191,XM_011521192,XM_017021885,XM_017021886,XM_017021887,XM_017021888,XM_017021889	CHRNB4	cholinergic receptor nicotinic beta 4 subunit	protein_coding	NP_000741.1;NP_001243496.1;XP_011519488.1;XP_011519489.1;XP_011519492.1;XP_011519493.1;XP_011519494.1;XP_016877374.1;XP_016877375.1;XP_016877376.1;XP_016877377.1;XP_016877378.1	1964	118509	29	14	66	3	33	20	0.241872	0.126223	1.35367	0.023511	0.364262	0.175792
NM_000751,NM_001256657,NM_001311195,NM_001311196,XM_011510524	CHRND	cholinergic receptor nicotinic delta subunit	protein_coding	NP_000742.1;NP_001243586.1;NP_001298124.1;NP_001298125.1;XP_011508826.1	1965	100720	0	0	0	0	0	0	0	0	0	0	0	0
NM_000080,XM_017024115,XR_001752421	CHRNE	cholinergic receptor nicotinic epsilon subunit	protein_coding	NP_000071.1;XP_016879604.1	1966	100725	170	375	157	87	53	45	3.01413	7.70016	4.00832	1.91983	1.27641	0.894722
NM_005199	CHRNG	cholinergic receptor nicotinic gamma subunit	protein_coding	NP_005190.4	1967	100730	2	0	0	0	0	4	0.01533	0	0	0	0	0.036154
NM_001278,NM_001320928,XM_017015611,XM_017015612,XM_017015613,XR_001747010,XR_001747011	CHUK	component of inhibitor of nuclear factor kappa B kinase complex	protein_coding	NP_001269.3;NP_001307857.1;XP_016871100.1;XP_016871101.1;XP_016871102.1	1974	600664	1843	931	2349	1095	1642	676	22.413	13.4291	36.0722	17.3095	27.5271	9.38036
NM_001279,NM_001318383,NR_134607	CIDEA	cell death inducing DFFA like effector a	protein_coding	NP_001270.1;NP_001305312.1	1976	604440	0	0	9	0	7	3	0	0	0.268681	0	0.386225	0.062041
NM_001362531,NM_001823,XM_017020952	CKB	creatine kinase B	protein_coding	NP_001349460.1;NP_001814.2;XP_016876441.1	1991	123280	3867	4469	706	16686	7894	5653	117.18	159.804	28.6038	642.783	334.826	191.303
NM_001280,NM_001300815,NM_001300829,NR_023312,NR_023313,XM_006722637,XM_011527668,XM_017026237,XR_001753598,XR_001753599,XR_001753600	CIRBP	cold inducible RNA binding protein	protein_coding	NP_001271.1;NP_001287744.1;NP_001287758.1;XP_006722700.1;XP_011525970.1;XP_016881726.1	1982	602649	22678	14903	13843	16774	17483	10649	423.467	256.15	303.454	326.702	442.584	293.096
NM_013324,NM_145071,XM_011533329	CISH	cytokine inducible SH2 containing protein	protein_coding	NP_037456.5;NP_659508.1;XP_011531631.1	1984	602441	1763	458	1153	1484	537	790	33.799	10.5759	27.3648	36.7737	14.3099	17.5991
NM_001281,NM_001300971,NR_155756	TBCB	tubulin folding cofactor B	protein_coding	NP_001272.2;NP_001287900.1	1989	601303	2186	1938	1508	1029	1218	1068	89.8738	92.7481	76.1784	47.512	69.7393	38.7055
gene-CKBP1	CKBP1	creatine kinase B pseudogene 1	pseudogene	.	1993	.	0	0	0	0	0	0	0	0	0	0	0	0
NM_001824	CKM	creatine kinase, M-type	protein_coding	NP_001815.2	1994	123310	0	0	4	0	0	0	0	0	0.134889	0	0	0
NM_001375484,NM_020990,NR_135748,NR_135749,NR_135750,NR_135751,NR_135752,XM_005254150,XM_011521194,XM_011521195,XM_011521196,XM_011521198,XM_011521199,XM_017021902	CKMT1B	creatine kinase, mitochondrial 1B	protein_coding	NP_001362413.1;NP_066270.1;XP_005254207.1;XP_011519496.1;XP_011519497.1;XP_011519498.1;XP_011519500.1;XP_011519501.2;XP_016877391.1	1995	123290	746	5	266	192	723	3609	18.3257	0.073709	8.69422	6.17396	26.0967	100.639
NM_001099735,NM_001099736,NM_001825	CKMT2	creatine kinase, mitochondrial 2	protein_coding	NP_001093205.1;NP_001093206.1;NP_001816.2	1996	123295	623	896	133	629	141	117	18.0822	30.3887	4.84217	23.2241	5.63364	3.40463
NM_000082,NM_001007233,NM_001007234,NM_001290285	ERCC8	ERCC excision repair 8, CSA ubiquitin ligase complex subunit	protein_coding	NP_000073.1;NP_001007234.1;NP_001007235.1;NP_001277214.1	3439	609412	615	276	509	288	671	139	6.66018	2.425	6.08855	2.58451	6.41913	0.803583
NM_001826,NR_024163	CKS1B	CDC28 protein kinase regulatory subunit 1B	protein_coding	NP_001817.1	19083	116900	44	17	31	6	26	8	2.09703	0.919921	1.80677	0.285144	1.71069	0.399606
NM_001827	CKS2	CDC28 protein kinase regulatory subunit 2	protein_coding	NP_001818.1	2000	116901	199	73	361	109	49	435	13.8512	5.87352	32.0064	9.65302	4.72981	33.923
NM_001025205,NM_001311198,NM_004068	AP2M1	adaptor related protein complex 2 subunit mu 1	protein_coding	NP_001020376.1;NP_001298127.1;NP_004059.2	564	601024	8844	6032	4829	3574	5510	2987	196.987	156.671	136.468	101.005	172.724	74.2644
NM_001283	AP1S1	adaptor related protein complex 1 subunit sigma 1	protein_coding	NP_001274.1	559	603531	692	715	456	490	526	3934	24.2788	29.2515	20.2904	21.8172	25.9871	154.183
NM_001301076,NM_001301078,NM_001301081,NM_004069,NM_021575,XM_011526423,XM_011526424	AP2S1	adaptor related protein complex 2 subunit sigma 1	protein_coding	NP_001288005.1;NP_001288007.1;NP_001288010.1;NP_004060.2;NP_067586.1;XP_011524725.1;XP_011524726.1	565	602242	1572	718	1212	735	1091	371	83.9928	44.146	82.1745	49.5692	82.2333	21.1939
NM_001002924,NM_001284,NM_001318090,NM_001318091,NM_001318093,NM_001318094,NM_001364119,NM_001364120,NM_001364122,NR_157084,NR_157085,NR_157086,NR_157087,XM_011543136,XM_017009024,XM_017009025	AP3S1	adaptor related protein complex 3 subunit sigma 1	protein_coding	NP_001002924.2;NP_001275.1;NP_001305019.1;NP_001305020.1;NP_001305022.1;NP_001305023.1;NP_001351048.1;NP_001351049.1;NP_001351051.1;XP_011541438.3;XP_016864513.2;XP_016864514.1	2013	601507	349	252	387	201	310	400	8.33517	8.26331	12.7782	5.75891	10.8295	5.54942
NM_001828	CLC	Charcot-Leyden crystal galectin	protein_coding	NP_001819.2	2014	153310	0	0	0	0	0	0	0	0	0	0	0	0
NM_001285	CLCA1	chloride channel accessory 1	protein_coding	NP_001276.3	2015	603906	0	0	0	0	0	5	0	0	0	0	0	0.068585
NM_000083,NR_046453,XM_011515782,XM_017011739,XM_017011740	CLCN1	chloride voltage-gated channel 1	protein_coding	NP_000074.3;XP_011514084.1;XP_016867228.1;XP_016867229.1	2019	118425	0	0	13	78	7	19	0	0	0.190231	1.33314	0.128933	0.278295
NM_001171087,NM_001171088,NM_001171089,NM_004366,XM_006713489,XM_006713490,XM_011512401,XR_001740001,XR_001740002	CLCN2	chloride voltage-gated channel 2	protein_coding	NP_001164558.1;NP_001164559.1;NP_001164560.1;NP_004357.3;XP_006713552.1;XP_006713553.1;XP_011510703.1	2020	600570	879	627	405	1282	798	550	12.829	10.8728	8.05824	24.7231	16.719	9.64014
NM_001243372,NM_001243374,NM_001829,NM_173872,XM_005262726,XM_011531586	CLCN3	chloride voltage-gated channel 3	protein_coding	NP_001230301.1;NP_001230303.1;NP_001820.2;NP_776297.2;XP_005262783.1;XP_011529888.1	2021	600580	6418	3135	4962	2278	6023	2503	41.49	23.5648	41.498	18.639	56.9353	17.9733
NM_001256944,NM_001830	CLCN4	chloride voltage-gated channel 4	protein_coding	NP_001243873.1;NP_001821.2	2022	302910	2110	1164	1266	1029	2193	384	13.5978	8.63872	10.2284	8.31926	19.653	2.74314
NM_000084,NM_001127898,NM_001127899,NM_001272102,NM_001282163,XM_017029257,XM_017029258	CLCN5	chloride voltage-gated channel 5	protein_coding	NP_000075.1;NP_001121370.1;NP_001121371.1;NP_001259031.1;NP_001269092.1;XP_016884746.1;XP_016884747.1	2023	300008	1927	656	1429	667	2753	165	8.30675	3.87166	8.00791	3.62597	17.3569	0.86826
NM_001256959,NM_001286,NR_046428	CLCN6	chloride voltage-gated channel 6	protein_coding	NP_001243888.2;NP_001277.2	2024	602726	7472	6943	4922	5811	4377	6122	57.085	62.0581	47.82	56.5226	47.0764	52.3012
NM_001114331,NM_001287,XM_011522354	CLCN7	chloride voltage-gated channel 7	protein_coding	NP_001107803.1;NP_001278.1;XP_011520656.1	2025	602727	14394	14772	11386	13687	8540	7954	148.656	177.876	149.028	179.446	124.154	91.7008
NM_001042704,NM_001257139,NM_004070	CLCNKA	chloride voltage-gated channel Ka	protein_coding	NP_001036169.1;NP_001244068.1;NP_004061.3	2026	602024	4012	321	1188	8082	2593	17922	69.3543	6.45714	26.0498	177.372	63.6008	345.959
NM_000085,NM_001165945	CLCNKB	chloride voltage-gated channel Kb	protein_coding	NP_000076.2;NP_001159417.2	2027	602023	1422	81	461	3840	2273	2194	25.2281	1.57476	10.4075	83.5235	55.1122	41.6066
NM_001831,NR_038335,NR_045494	CLU	clusterin	protein_coding	NP_001822.3	2095	185430	68555	125020	35517	21667	50749	26861	1070.12	2281.58	704.754	430.57	1117.2	469.207
NM_001287593,NM_001287594,NM_001288	CLIC1	chloride intracellular channel 1	protein_coding	NP_001274522.1;NP_001274523.1;NP_001279.2	2062	602872	3860	1958	3039	1597	2694	2207	134.953	80.3894	135.402	69.9474	131.324	84.7487
NM_001289	CLIC2	chloride intracellular channel 2	protein_coding	NP_001280.3	2063	300138	2150	701	3243	508	3389	1906	35.2786	13.3968	67.53	10.5698	78.2604	34.9051
NM_001162407,NM_004071,NR_027855,NR_027856	CLK1	CDC like kinase 1	protein_coding	NP_001155879.1;NP_004062.2	2068	601951	14290	11120	12911	14139	11754	12312	274.407	241.671	294.743	343.104	313.35	283.872
NM_001294338,NM_001294339,NM_001363704,NM_003993,XM_011509143	CLK2	CDC like kinase 2	protein_coding	NP_001281267.1;NP_001281268.1;NP_001350633.1;NP_003984.2;XP_011507445.1	2069	602989	8901	10163	7230	11904	5507	11929	180.299	238.901	185.504	305.915	157.5	266.822
NR_002711	CLK2P1	CDC like kinase 2, pseudogene 1	transcribed_pseudogene	.	2070	.	9	2	4	1	5	4	0.20158	0.050734	0.120011	0.026874	0.16354	0.100836
NM_001130028,NM_003992	CLK3	CDC like kinase 3	protein_coding	NP_001123500.1;NP_003983.2	2071	602990	7206	6428	5079	10698	4493	13270	116.56	121.261	103.102	220.863	104.531	238.748
NM_000391	TPP1	tripeptidyl peptidase 1	protein_coding	NP_000382.3	2073	607998	11013	6197	13078	4504	7619	3104	135.757	89.0649	204.613	70.4813	132.178	42.7045
NM_000086,NM_001042432,NM_001286104,NM_001286105,NM_001286109,NM_001286110	CLN3	CLN3 lysosomal/endosomal transmembrane protein, battenin	protein_coding	NP_000077.1;NP_001035897.1;NP_001273033.1;NP_001273034.1;NP_001273038.1;NP_001273039.1	2074	607042	2868	797	1902	2648	2033	1336	64.1215	18.0752	56.3156	76.2625	68.188	35.0221
NM_001366624,NM_006493	CLN5	CLN5 intracellular trafficking protein	protein_coding	NP_001353553.1;NP_006484.2	2076	608102	5346	2218	2358	2494	4458	792	43.7442	21.1874	24.494	25.9841	51.4643	7.25236
gene-CLNS1AP1	CLNS1AP1	chloride nucleotide-sensitive channel 1A pseudogene 1	pseudogene	.	2081	.	0	0	0	0	0	0	0	0	0	0	0	0
NM_001293,NM_001311199,NM_001311200,NM_001311201,NM_001311202	CLNS1A	chloride nucleotide-sensitive channel 1A	protein_coding	NP_001284.1;NP_001298128.1;NP_001298129.1;NP_001298130.1;NP_001298131.1	2080	602158	4062	1887	3316	1890	3793	2584	74.2294	36.061	75.345	43.0988	96.363	67.1885
NM_001252597,NM_001252598,NM_001832	CLPS	colipase	protein_coding	NP_001239526.1;NP_001239527.1;NP_001823.1	2085	120105	0	0	0	0	0	0	0	0	0	0	0	0
NM_001282175,NM_001282176,NM_001294	CLPTM1	CLPTM1 regulator of GABA type A receptor forward trafficking	protein_coding	NP_001269104.1;NP_001269105.1;NP_001285.1	2087	604783	13291	15803	8930	10018	8459	10266	231.466	320.628	197.444	221.503	207.403	199.596
NM_001076677,NM_001184760,NM_001184761,NM_001184762,NM_001311203,NM_001311204,NM_001311205,NM_001311206,NM_001833,NM_007096,NR_132349,XM_017014257,XM_017014258,XM_024447409	CLTA	clathrin light chain A	protein_coding	NP_001070145.1;NP_001171689.1;NP_001171690.1;NP_001171691.1;NP_001298132.1;NP_001298133.1;NP_001298134.1;NP_001298135.1;NP_001824.1;NP_009027.1;XP_016869746.1;XP_016869747.1;XP_024303177.1	2090	118960	3570	4215	2283	2065	2533	1837	143.187	196.986	115.939	104.503	142.552	81.7275
NM_001364126,NM_001364127,NM_001834,NM_007097,NR_045724,NR_157088,XR_001741996	CLTB	clathrin light chain B	protein_coding	NP_001351055.1;NP_001351056.1;NP_001825.1;NP_009028.1	2091	118970	4424	5547	2679	6079	3759	3684	165.098	245.9	128.118	284.468	194.237	150.056
NM_001288653,NM_004859	CLTC	clathrin heavy chain	protein_coding	NP_001275582.1;NP_004850.1	2092	118955	26085	19519	19835	9823	19429	11403	134.073	116.956	129.466	64.0465	140.612	65.4682
NM_001308083,NM_001836	CMA1	chymase 1	protein_coding	NP_001295012.1;NP_001827.1	2097	118938	4	8	0	0	0	0	0.166722	0.419494	0	0	0	0
NM_001295	CCR1	C-C motif chemokine receptor 1	protein_coding	NP_001286.1	1602	601159	385	148	881	26	224	53	6.25369	2.80312	18.1749	0.525929	5.12088	0.959731
NM_001164680,NM_001837,NM_178328,NM_178329,XM_006712960,XM_011533335,XM_017005685,XM_017005686	CCR3	C-C motif chemokine receptor 3	protein_coding	NP_001158152.1;NP_001828.1;NP_847898.1;NP_847899.1;XP_006713023.1;XP_011531637.1;XP_016861174.1;XP_016861175.1	1604	601268	6	0	26	0	0	22	0.088603	0	0.489568	0	0	0.370934
NM_005508,XM_017005687	CCR4	C-C motif chemokine receptor 4	protein_coding	NP_005499.1;XP_016861176.1	1605	604836	1252	4	1685	3	93	4	18.3675	0.052895	32.8989	0.049009	2.36078	0.049706
NM_000579,NM_001100168	CCR5	C-C motif chemokine receptor 5	protein_coding	NP_000570.1;NP_001093638.1	1606	601373	1205	77	2005	15	354	46	14.168	1.04298	29.9125	0.21607	5.84434	0.598381
NM_004367,NM_031409	CCR6	C-C motif chemokine receptor 6	protein_coding	NP_004358.2;NP_113597.2	1607	601835	1040	28	1437	17	184	7	13.2938	0.395367	23.3698	0.261122	3.20281	0.083429
NM_001301714,NM_001301716,NM_001301717,NM_001301718,NM_001838	CCR7	C-C motif chemokine receptor 7	protein_coding	NP_001288643.1;NP_001288645.1;NP_001288646.1;NP_001288647.1;NP_001829.1	1608	600242	3360	4	5784	17	77	11	65.3625	0.070406	142.662	0.379965	1.90381	0.212409
NM_005201	CCR8	C-C motif chemokine receptor 8	protein_coding	NP_005192.1	1609	601834	25	0	69	2	0	0	0.701355	0	2.52321	0.072919	0	0
NM_001296	ACKR2	atypical chemokine receptor 2	protein_coding	NP_001287.2	1565	602648	614	51	299	62	898	51	8.82858	0.851083	5.45561	1.12555	18.1942	0.809211
NM_001142343,NM_001142344,NM_001142345,NM_004072,XM_017018820	CMKLR1	chemerin chemokine-like receptor 1	protein_coding	NP_001135815.1;NP_001135816.1;NP_001135817.1;NP_004063.1;XP_016874309.1	2121	602351	1982	729	2673	252	3567	162	15.8685	6.74273	27.4147	2.53401	40.033	1.49427
NM_001143919,NM_181657	LTB4R	leukotriene B4 receptor	protein_coding	NP_001137391.1;NP_858043.1	6713	601531	2239	556	1886	813	950	307	28.8064	8.44114	31.3691	13.8127	16.9776	3.40982
NM_000392,XM_006717630,XM_006717631,XM_011539291,XM_017015675,XR_945604,XR_945605	ABCC2	ATP binding cassette subfamily C member 2	protein_coding	NP_000383.2;XP_006717693.1;XP_006717694.1;XP_011537593.1;XP_016871164.1	53	601107	405	380	476	335	177	112	3.45564	4.01352	5.33775	3.13663	2.21901	0.914969
NM_001135639,NM_001286130,NM_001297,XM_011522870	CNGB1	cyclic nucleotide gated channel subunit beta 1	protein_coding	NP_001129111.1;NP_001273059.1;NP_001288.3;XP_011521172.1	2151	600724	15	0	5	28	0	0	0.108719	0	0.043031	0.302333	0	0
NM_000087,NM_001142564,NM_001379270,XM_005248049,XM_011513623	CNGA1	cyclic nucleotide gated channel subunit alpha 1	protein_coding	NP_000078.3;NP_001136036.2;NP_001366199.1;XP_005248106.2;XP_011511925.1	2148	123825	51	19	48	15	112	57	0.652102	0.238362	0.831935	0.215944	1.94338	0.741275
NM_005140	CNGA2	cyclic nucleotide gated channel subunit alpha 2	protein_coding	NP_005131.1	2149	300338	4	0	0	0	0	4	0.050082	0	0	0	0	0.048958
NM_001079878,NM_001298,XM_006712243,XM_011510554	CNGA3	cyclic nucleotide gated channel subunit alpha 3	protein_coding	NP_001073347.1;NP_001289.1;XP_006712306.1;XP_011508856.1	2150	600053	15	26	7	22	7	17	0.131745	0.277322	0.072664	0.255726	0.083434	0.16859
NM_001037329,XM_017017217,XM_017017218,XM_017017219,XM_024448352,XM_024448353	CNGA4	cyclic nucleotide gated channel subunit alpha 4	protein_coding	NP_001032406.1;XP_016872706.1;XP_016872707.1;XP_016872708.1;XP_024304120.1;XP_024304121.1	2152	609472	77	34	53	95	67	71	0.943581	0.486938	0.853392	1.49767	1.91553	1.00123
NM_004073,XR_246234	PLK3	polo like kinase 3	protein_coding	NP_004064.2	2154	602913	5310	18037	3090	1042	4619	3881	94.8106	383.728	71.0797	24.1045	117.637	78.4462
NM_001299,NM_001308341,NM_001308342,XM_005259741,XM_017026289,XM_024451361,XM_024451362	CNN1	calponin 1	protein_coding	NP_001290.2;NP_001295270.1;NP_001295271.1;XP_005259798.1;XP_016881778.1;XP_024307129.1;XP_024307130.1	2155	600806	302	173	364	70	523	48	8.45061	5.78671	13.0711	1.93711	20.5629	1.47936
NM_001303499,NM_001303501,NM_004368,NM_201277	CNN2	calponin 2	protein_coding	NP_001290428.1;NP_001290430.1;NP_004359.1;NP_958434.1	2156	602373	9319	2830	6158	2043	3657	10212	187.341	66.5634	157.995	51.7149	104.013	230.082
NM_001286055,NM_001286056,NM_001839,XM_017000245	CNN3	calponin 3	protein_coding	NP_001272984.1;NP_001272985.1;NP_001830.1;XP_016855734.1	2157	602374	5862	6069	4815	3614	8318	3849	125.302	152.579	131.107	99.0229	250.619	92.8546
NM_001330216,NM_033133,XM_011524340	CNP	2',3'-cyclic nucleotide 3' phosphodiesterase	protein_coding	NP_001317145.1;NP_149124.3;XP_011522642.1	2158	123830	3229	3137	2208	1885	1727	1369	26.8683	30.4396	23.3894	19.8965	20.3892	13.092
NM_001160226,NM_001160258,NM_001160259,NM_001365869,NM_001365870,NM_001365872,NM_001365874,NM_001370545,NM_001370546,NM_001370547,NM_016083,NM_033181,XM_011535425	CNR1	cannabinoid receptor 1	protein_coding	NP_001153698.1;NP_001153730.1;NP_001153731.1;NP_001352798.1;NP_001352799.1;NP_001352801.1;NP_001352803.1;NP_001357474.1;NP_001357475.1;NP_001357476.1;NP_057167.2;NP_149421.2;XP_011533727.1	2159	114610	1576	14	1250	68	366	3751	11.0257	0.103791	11.0625	0.577042	3.54983	29.1734
NM_001841,XM_011540629,XM_017000261	CNR2	cannabinoid receptor 2	protein_coding	NP_001832.1;XP_011538931.1;XP_016855750.1	2160	605051	1278	6	2944	25	82	45	10.524	0.05125	31.6078	0.259483	0.942472	0.403882
NM_000614	CNTF	ciliary neurotrophic factor	protein_coding	NP_000605.1	2169	118945	172	174	157	134	175	101	3.89163	4.58621	4.4988	3.84973	5.55809	2.54987
NM_001207011,NM_001842,NM_147164,XM_017014260,XM_017014261,XM_017014262,XM_017014263,XM_017014264,XM_017014265	CNTFR	ciliary neurotrophic factor receptor	protein_coding	NP_001193940.1;NP_001833.1;NP_671693.1;XP_016869749.1;XP_016869750.1;XP_016869751.1;XP_016869752.1;XP_016869753.1;XP_016869754.1	2170	118946	705	327	88	0	210	0	15.1751	8.4118	1.89085	0	6.38223	0
NM_001256063,NM_001256064,NM_001843,NM_175038,XM_005268651,XM_006719241,XM_011537926,XM_011537927,XM_017018826,XM_017018827,XM_024448843,XR_002957288,XR_002957289,XR_002957290,XR_002957291	CNTN1	contactin 1	protein_coding	NP_001242992.1;NP_001242993.1;NP_001834.2;NP_778203.1;XP_005268708.1;XP_006719304.1;XP_011536228.1;XP_011536229.1;XP_016874315.1;XP_016874316.1;XP_024304611.1	2171	600016	415	17	225	5	158	5	3.03796	0.137899	2.10381	0.047842	1.63201	0.03787
NM_000088,XM_005257058,XM_005257059,XM_011524341	COL1A1	collagen type I alpha 1 chain	protein_coding	NP_000079.2;XP_005257115.2;XP_005257116.2;XP_011522643.1	2197	120150	14139	23413	9438	3163	22583	1788	108.047	199.183	88.1784	29.3198	234.32	16.4431
NM_000089	COL1A2	collagen type I alpha 2 chain	protein_coding	NP_000080.2	2198	120160	9148	5919	5571	1317	15201	3972	77.6335	58.5663	60.0053	14.179	181.571	37.6345
NM_001844,NM_033150,XM_017018828,XM_017018829,XM_017018830,XM_017018831	COL2A1	collagen type II alpha 1 chain	protein_coding	NP_001835.3;NP_149162.2;XP_016874317.1;XP_016874318.1;XP_016874319.1;XP_016874320.1	2200	120140	0	0	0	13	0	16	0	0	0	0.1229	0	0.141431
NM_000090	COL3A1	collagen type III alpha 1 chain	protein_coding	NP_000081.2	2201	120180	10633	973	6082	1102	24068	364	83.372	8.88712	60.5202	10.9656	265.6	3.186
NM_001303110,NM_001845,XM_011521048	COL4A1	collagen type IV alpha 1 chain	protein_coding	NP_001290039.1;NP_001836.3;XP_011519350.1	2202	120130	7254	12171	6120	16869	19645	13022	38.6129	90.5322	36.4849	140.196	173.685	95.1771
NM_001846	COL4A2	collagen type IV alpha 2 chain	protein_coding	NP_001837.2	2203	120090	8113	16220	4676	23946	13194	34825	54.1787	126.286	39.6252	203.003	124.008	259.633
NM_000091,XM_005246277,XM_005246280,XM_006712245,XM_011510555,XM_011510556,XM_017003295,XR_001738601,XR_241280	COL4A3	collagen type IV alpha 3 chain	protein_coding	NP_000082.2;XP_005246334.1;XP_005246337.1;XP_006712308.1;XP_011508857.1;XP_011508858.1;XP_016858784.1	2204	120070	10685	7112	6867	6416	11870	1761	62.2371	48.2674	49.6605	49.5466	94.9961	10.8621
NM_000092,XM_005246281,XM_005246282,XM_006712246,XM_011510557,XM_011510558,XM_011510559,XM_011510560,XM_011510561,XM_011510562,XM_011510565,XM_011510566,XM_011510567,XM_011510568,XM_011510569,XM_011510570,XM_011510572,XM_017003296,XM_017003297,XM_017003298,XM_017003299,XM_017003300,XR_001738602,XR_001738603,XR_001738604,XR_001738606,XR_001738607,XR_922837	COL4A4	collagen type IV alpha 4 chain	protein_coding	NP_000083.3;XP_005246338.1;XP_005246339.1;XP_006712309.1;XP_011508859.1;XP_011508860.1;XP_011508861.1;XP_011508862.1;XP_011508863.1;XP_011508864.1;XP_011508867.1;XP_011508868.1;XP_011508869.1;XP_011508870.1;XP_011508871.1;XP_011508872.1;XP_011508874.1;XP_016858785.1;XP_016858786.1;XP_016858787.1;XP_016858788.1;XP_016858789.1	2206	120131	8399	3620	6083	4319	9347	1818	42.5363	24.1942	37.352	30.5822	63.1411	14.717
NM_000495,NM_033380,XM_011530849,XM_017029259,XM_017029260,XM_017029261,XM_017029262,XM_017029263	COL4A5	collagen type IV alpha 5 chain	protein_coding	NP_000486.1;NP_203699.1;XP_011529151.2;XP_016884748.1;XP_016884749.1;XP_016884750.1;XP_016884751.1;XP_016884752.1	2207	303630	3275	8302	873	4265	3533	1199	22.1109	68.7274	7.29638	35.9969	34.3754	8.82169
NM_001287758,NM_001287759,NM_001287760,NM_001847,NM_033641,XM_006724617,XM_011530852,XM_011530853,XM_011530854,XR_001755650	COL4A6	collagen type IV alpha 6 chain	protein_coding	NP_001274687.1;NP_001274688.1;NP_001274689.1;NP_001838.2;NP_378667.1;XP_006724680.1;XP_011529154.1;XP_011529155.1;XP_011529156.1	2208	303631	190	728	71	403	199	37	1.2024	5.4783	0.574442	3.26552	1.8075	0.261979
NM_000093,NM_001278074,XM_017014266,XR_001746183	COL5A1	collagen type V alpha 1 chain	protein_coding	NP_000084.3;NP_001265003.1;XP_016869755.1	2209	120215	4249	1081	2195	1389	5625	2438	22.5309	6.42163	14.8047	8.98289	40.4018	14.7588
NM_000393,XM_011510573	COL5A2	collagen type V alpha 2 chain	protein_coding	NP_000384.2;XP_011508875.1	2210	120190	1479	473	1211	1719	3556	336	10.0473	3.47491	9.69504	14.4907	32.734	2.35938
NM_001848	COL6A1	collagen type VI alpha 1 chain	protein_coding	NP_001839.2	2211	120220	28302	4853	9953	31730	22578	30497	289.868	57.9431	129.375	412.542	325.464	348.703
NM_001849,NM_058174,NM_058175,XM_011529451,XR_937438,XR_937439	COL6A2	collagen type VI alpha 2 chain	protein_coding	NP_001840.3;NP_478054.2;NP_478055.2;XP_011527753.1	2212	120240	32131	6602	14588	15817	29964	26402	415.766	98.6197	240.311	260.452	549.165	381.227
NM_004369,NM_057164,NM_057165,NM_057166,NM_057167,XM_005246065,XM_006712253,XM_011510574,XM_017003304,XM_024452684	COL6A3	collagen type VI alpha 3 chain	protein_coding	NP_004360.2;NP_476505.3;NP_476506.3;NP_476507.3;NP_476508.2;XP_005246122.1;XP_006712316.1;XP_011508876.1;XP_016858793.1;XP_024308452.1	2213	120250	24585	512	15192	5374	27517	1825	111.466	2.44164	91.6928	33.5575	185.407	8.3599
NM_000094,XM_017005688,XM_017005689,XM_017005690,XM_017005691,XM_017005692,XR_001740003,XR_001740004,XR_001740005,XR_001740006,XR_001740007,XR_001740008,XR_001740009	COL7A1	collagen type VII alpha 1 chain	protein_coding	NP_000085.1;XP_016861177.1;XP_016861178.1;XP_016861179.1;XP_016861180.1;XP_016861181.1	2214	120120	894	14892	846	401	269	189	4.21314	84.3054	5.2441	2.36577	1.76649	0.977018
NM_001850,NM_020351	COL8A1	collagen type VIII alpha 1 chain	protein_coding	NP_001841.2;NP_065084.2	2215	120251	4802	17162	3693	2278	5979	3751	37.3586	155.684	36.5464	22.4385	65.4802	32.6005
NM_001294347,NM_005202,XM_005270477	COL8A2	collagen type VIII alpha 2 chain	protein_coding	NP_001281276.1;NP_005193.1;XP_005270534.1	2216	120252	980	4341	556	92	1753	314	9.02878	45.9889	6.48453	0.956554	22.7255	3.22699
NM_001377289,NM_001377290,NM_001377291,NM_001851,NM_078485,NR_165185,XM_011535429,XM_017010246,XM_017010247	COL9A1	collagen type IX alpha 1 chain	protein_coding	NP_001364218.1;NP_001364219.1;NP_001364220.1;NP_001842.3;NP_511040.2;XP_011533731.1;XP_016865735.1;XP_016865736.1	2217	120210	15	6	40	14	30	10	0.153821	0.070989	0.528021	0.181491	0.431824	0.109636
NM_001852,XM_006710365,XM_011540715,XM_011540716,XM_011540717,XM_017000332,XM_017000333	COL9A2	collagen type IX alpha 2 chain	protein_coding	NP_001843.1;XP_006710428.1;XP_011539017.1;XP_011539018.1;XP_011539019.1;XP_016855821.1;XP_016855822.1	2218	120260	1231	15660	825	175	906	674	18.4325	272.776	15.5636	2.55631	16.7284	11.2694
NM_001853,XM_011528545,XM_017027666	COL9A3	collagen type IX alpha 3 chain	protein_coding	NP_001844.3;XP_011526847.1;XP_016883155.1	2219	120270	159	742	343	10226	1707	44	2.96068	15.2304	8.73925	231.108	43.5452	0.842463
NM_000493,XM_006715333,XM_011535432,XM_011535433,XM_017010248	COL10A1	collagen type X alpha 1 chain	protein_coding	NP_000484.2;XP_006715396.1;XP_011533734.1;XP_011533735.1;XP_016865737.1	2185	120110	22	0	34	6	9	5	0.139608	0	0.268711	0.04056	0.077939	0.028479
NM_001190709,NM_001854,NM_080629,NM_080630,NR_134980,XM_017000334,XM_017000335,XM_017000336,XM_017000337	COL11A1	collagen type XI alpha 1 chain	protein_coding	NP_001177638.1;NP_001845.3;NP_542196.2;NP_542197.3;XP_016855823.1;XP_016855824.1;XP_016855825.1;XP_016855826.1	2186	120280	0	27	17	8	33	6	0	0.17641	0.117813	0.05266	0.259616	0.037327
NM_001163771,NM_080679,NM_080680,NM_080681,XM_011514299,XM_011514300,XM_011514302,XM_017010250,XM_017010251	COL11A2	collagen type XI alpha 2 chain	protein_coding	NP_001157243.1;NP_542410.2;NP_542411.2;NP_542412.2;XP_011512601.1;XP_011512602.1;XP_011512604.1;XP_016865739.1;XP_016865740.1	2187	120290	477	1615	269	3958	313	1284	3.38907	13.5678	2.46792	34.6573	3.11008	9.40464
NM_004370,NM_080645,XM_011535434,XM_011535435,XM_011535436,XM_017010252	COL12A1	collagen type XII alpha 1 chain	protein_coding	NP_004361.3;NP_542376.2;XP_011533736.1;XP_011533737.1;XP_011533738.1;XP_016865741.1	2188	120320	4047	1643	2360	1086	8224	3646	16.4462	7.06649	12.2439	5.06457	47.5621	14.9449
NM_001130103,NM_001320951,NM_001368882,NM_001368883,NM_001368884,NM_001368885,NM_001368886,NM_001368895,NM_001368896,NM_001368897,NM_001368898,NM_080798,NM_080800,NM_080801,NM_080802,NM_080805,XM_011539293,XM_011539294,XM_011539295,XM_017015676,XM_017015677,XM_017015679,XM_017015680,XM_017015681,XM_017015682,XM_017015684,XM_017015685,XM_017015686,XM_017015687,XM_017015689,XM_017015691,XM_01701569…	COL13A1	collagen type XIII alpha 1 chain	protein_coding	NP_001123575.1;NP_001307880.1;NP_001355811.1;NP_001355812.1;NP_001355813.1;NP_001355814.1;NP_001355815.1;NP_001355824.1;NP_001355825.1;NP_001355826.1;NP_001355827.1;NP_542988.3;NP_542990.3;NP_542991.3;NP_542992.3;NP_542995.3;XP_011537595.1;XP_011537596.1;XP_011537597.1;XP_016871165.1;XP_016871166.1;XP_016871168.1;XP_016871169.1;XP_016871170.1;XP_016871171.1;XP_016871173.1;XP_016871174.1;XP_016871…	2190	120350	100	454	97	71	52	4596	1.33961	7.29627	1.62934	1.21966	0.976418	74.3675
NM_001855,XM_011518214	COL15A1	collagen type XV alpha 1 chain	protein_coding	NP_001846.3;XP_011516516.1	2192	120325	3451	5132	3669	3481	2179	416	27.9381	49.0258	37.6685	35.4494	25.2448	3.79345
NM_001856,XM_005270481,XM_011540722,XM_011540723,XM_011540724,XM_011540726,XM_011540727,XM_011540728,XM_011540729,XM_011540730,XM_017000338,XM_017000339,XM_017000340,XM_017000341,XR_001736981,XR_001736982,XR_001736983,XR_001736984,XR_946546	COL16A1	collagen type XVI alpha 1 chain	protein_coding	NP_001847.3;XP_005270538.1;XP_011539024.1;XP_011539025.1;XP_011539026.1;XP_011539028.1;XP_011539029.1;XP_011539030.1;XP_011539031.1;XP_011539032.1;XP_016855827.1;XP_016855828.1;XP_016855829.1;XP_016855830.1	2193	120326	6525	9487	2408	7243	4626	2292	52.9146	90.4276	24.5639	74.361	52.6833	20.4417
NM_000494	COL17A1	collagen type XVII alpha 1 chain	protein_coding	NP_000485.3	2194	113811	411	6	191	374	2595	6363	3.15041	0.045247	1.85649	3.63895	28.0079	54.4803
NM_001858,XM_011535437,XM_011535438,XM_017010253,XM_017010254,XM_017010255,XM_017010256,XM_017010257,XM_017010258,XM_017010259	COL19A1	collagen type XIX alpha 1 chain	protein_coding	NP_001849.2;XP_011533739.1;XP_011533740.1;XP_016865742.1;XP_016865743.1;XP_016865744.1;XP_016865745.1;XP_016865746.1;XP_016865747.1;XP_016865748.1	2196	120165	557	64	2027	0	12	60	2.10163	0.275691	10.2133	0	0.05946	0.247691
NM_000095	COMP	cartilage oligomeric matrix protein	protein_coding	NP_000086.2	2227	600310	111	34	35	0	568	24	1.93951	0.68803	0.771491	0	14.025	0.466893
NM_000754,NM_001135161,NM_001135162,NM_001362828,NM_007310	COMT	catechol-O-methyltransferase	protein_coding	NP_000745.1;NP_001128633.1;NP_001128634.1;NP_001349757.1;NP_009294.1	2228	116790	3964	2833	1906	3019	2480	1548	81.1462	66.6396	48.3054	77.5382	67.8098	35.5211
NM_001098398,NM_004371	COPA	COPI coat complex subunit alpha	protein_coding	NP_001091868.1;NP_004362.2	2230	601924	12304	8198	8839	6538	9538	6497	99.556	77.3461	90.7492	67.1323	108.601	58.6965
NM_001144061,NM_001144062,NM_016451	COPB1	COPI coat complex subunit beta 1	protein_coding	NP_001137533.1;NP_001137534.1;NP_057535.1	2231	600959	6084	3445	6045	4378	4378	2592	77.894	51.4991	97.9534	71.0655	78.5687	36.9346
NM_001160124,NM_001160125,NM_001300,NR_027653	KLF6	Kruppel like factor 6	protein_coding	NP_001153596.1;NP_001153597.1;NP_001291.3	2235	602053	40143	6305	24651	2767	65150	43122	377.315	69.1428	294.507	32.9688	861.719	452.792
NM_001859	SLC31A1	solute carrier family 31 member 1	protein_coding	NP_001850.1	11016	603085	1541	560	1379	380	1406	314	13.9277	5.89482	15.8123	4.35622	17.8817	3.16277
NM_001860,XM_011518216,XM_017014267	SLC31A2	solute carrier family 31 member 2	protein_coding	NP_001851.1;XP_011516518.1;XP_016869756.1	11017	603088	113	15	168	9	75	43	2.10758	0.11843	4.34469	0.204421	2.16724	0.69355
NM_001302	CORT	cortistatin	protein_coding	NP_001293.3	2257	602784	40	29	19	42	21	27	1.86986	1.56577	1.08249	2.46325	1.37699	1.37038
NM_001244134,NM_001320961,NM_005204,XM_017015708,XM_017015709,XM_017015710,XM_017015711,XM_017015712,XM_017015713,XM_017015714,XM_024447819	MAP3K8	mitogen-activated protein kinase kinase kinase 8	protein_coding	NP_001231063.1;NP_001307890.1;NP_005195.2;XP_016871197.1;XP_016871198.1;XP_016871199.1;XP_016871200.1;XP_016871201.1;XP_016871202.1;XP_016871203.1;XP_024303587.1	6860	191195	2222	418	2892	659	1457	470	22.5004	5.18808	36.298	11.4078	21.7608	6.86901
NM_001318786,NM_001318788,NM_001318794,NM_001318797,NM_001318802,NM_001861,XM_024450156	COX4I1	cytochrome c oxidase subunit 4I1	protein_coding	NP_001305715.1;NP_001305717.1;NP_001305723.1;NP_001305726.1;NP_001305731.1;NP_001852.1;XP_024305924.1	2265	123864	5724	4379	3569	2267	3161	2959	319.126	288.926	235.457	162.017	240.277	187.274
NM_001862	COX5B	cytochrome c oxidase subunit 5B	protein_coding	NP_001853.2	2269	123866	2607	2036	1191	1329	1445	776	162.637	148.051	94.2355	105.242	126.826	53.98
gene-COX5BP1	COX5BP1	cytochrome c oxidase subunit 5B pseudogene 1	pseudogene	.	2270	.	0	0	0	0	0	3	0	0	0	0	0	0.223269
gene-COX5BP3	COX5BP3	cytochrome c oxidase subunit 5B pseudogene 3	pseudogene	.	2272	.	0	0	0	0	0	0	0	0	0	0	0	0
gene-COX5BP4	COX5BP4	cytochrome c oxidase subunit 5B pseudogene 4	pseudogene	.	2273	.	0	0	2	0	0	0	0	0	0.16535	0	0	0
gene-COX5BP7	COX5BP7	cytochrome c oxidase subunit 5B pseudogene 7	pseudogene	.	2276	.	2	8	8	3	0	2	0.181819	1.07093	1.06846	0.337227	0	0.258339
NM_004373	COX6A1	cytochrome c oxidase subunit 6A1	protein_coding	NP_004364.2	2277	602072	5787	4463	2573	2081	3642	2767	463.867	417.079	261.734	211.724	410.826	247.621
gene-COX6A1P1	COX6A1P1	cytochrome c oxidase subunit 6A1 pseudogene 1	pseudogene	.	2278	.	0	0	0	0	0	0	0	0	0	0	0	0
NM_005205	COX6A2	cytochrome c oxidase subunit 6A2	protein_coding	NP_005196.1	2279	602009	0	0	0	0	0	0	0	0	0	0	0	0
NM_001863	COX6B1	cytochrome c oxidase subunit 6B1	protein_coding	NP_001854.1	2280	124089	2690	1725	1579	1534	1723	814	237.221	177.352	176.702	171.693	213.836	80.1053
NM_004374,XM_017013020	COX6C	cytochrome c oxidase subunit 6C	protein_coding	NP_004365.1;XP_016868509.1	2285	124090	1987	1726	1865	1818	1426	1048	117.083	117.569	139.483	135.035	118.984	68.7997
NM_001864	COX7A1	cytochrome c oxidase subunit 7A1	protein_coding	NP_001855.1	2287	123995	616	95	294	165	1023	872	77.9877	14.003	47.2279	26.4929	182.178	123.212
NM_001366292,NM_001366293,NM_001865,NR_029466,NR_158783,NR_158784,XM_024446330	COX7A2	cytochrome c oxidase subunit 7A2	protein_coding	NP_001353221.1;NP_001353222.1;NP_001856.2;XP_024302098.1	2288	123996	669	206	332	157	488	169	41.9481	15.993	27.9315	14.3843	44.5524	13.0571
gene-COX7A2P2	COX7A2P2	cytochrome c oxidase subunit 7A2 pseudogene 2	pseudogene	.	2290	123997	0	0	0	0	0	0	0	0	0	0	0	0
NM_001866	COX7B	cytochrome c oxidase subunit 7B	protein_coding	NP_001857.1	2291	300885	834	471	442	341	658	180	14.6837	9.65603	9.88071	7.61614	16.3067	3.52328
NM_001867	COX7C	cytochrome c oxidase subunit 7C	protein_coding	NP_001858.1	2292	603774	1519	333	1040	407	1314	296	103.94	26.5225	90.2575	35.2756	126.541	22.6086
NM_004074	COX8A	cytochrome c oxidase subunit 8A	protein_coding	NP_004065.1	2294	123870	1949	873	792	595	1159	411	169.752	88.6654	87.5832	65.7444	142.123	39.9399
NM_001303	COX10	cytochrome c oxidase assembly factor heme A:farnesyltransferase COX10	protein_coding	NP_001294.2	2260	602125	1801	797	1341	1212	1205	812	26.7414	13.7932	25.275	22.8495	25.1795	13.4526
NM_001162861,NM_001162862,NM_001321518,NM_004375,NR_027941,NR_027942,NR_135677,XM_011524342,XM_017024192,XM_017024193,XM_017024196,XM_024450583,XM_024450584	COX11	cytochrome c oxidase copper chaperone COX11	protein_coding	NP_001156333.1;NP_001156334.1;NP_001308447.1;NP_004366.1;XP_011522644.1;XP_016879681.1;XP_016879682.1;XP_016879685.1;XP_024306351.1;XP_024306352.1	2261	603648	2637	2377	1568	1987	1598	2662	65.6975	97.4688	57.5462	95.9888	38.6467	48.4107
NM_001320974,NM_001320975,NM_001320976,NM_001372024,NM_001372025,NM_001372026,NM_001372027,NM_001372028,NM_004376,NM_078470,NR_164009,XM_006717634,XM_011539298	COX15	cytochrome c oxidase assembly homolog COX15	protein_coding	NP_001307903.1;NP_001307904.1;NP_001307905.1;NP_001358953.1;NP_001358954.1;NP_001358955.1;NP_001358956.1;NP_001358957.1;NP_004367.2;NP_510870.1;XP_006717697.1;XP_011537600.1	2263	603646	3331	933	3111	1002	2606	537	29.3723	10.2327	35.3701	11.1573	31.9628	5.25793
NM_000096,NR_046371,XM_006713499,XM_006713500,XM_006713501,XM_011512435,XM_017005734,XM_017005735,XR_427361	CP	ceruloplasmin	protein_coding	NP_000087.2;XP_006713562.1;XP_006713563.1;XP_006713564.1;XP_011510737.1;XP_016861223.1;XP_016861224.1	2295	117700	1973	25	1625	46	842	4	20.7201	0.308766	22.3071	0.538443	11.8094	0.035828
NM_001868	CPA1	carboxypeptidase A1	protein_coding	NP_001859.1	2296	114850	0	85	0	13	0	0	0	3.07704	0	0.496885	0	0
NM_001869	CPA2	carboxypeptidase A2	protein_coding	NP_001860.2	2297	600688	0	0	0	0	0	0	0	0	0	0	0	0
NM_001870	CPA3	carboxypeptidase A3	protein_coding	NP_001861.2	2298	114851	45	2	16	0	3	0	1.08029	0.056968	0.484458	0	0.094985	0
NM_001871	CPB1	carboxypeptidase B1	protein_coding	NP_001862.2	2299	114852	0	0	0	0	0	0	0	0	0	0	0	0
NM_001278541,NM_001872,XM_017020393	CPB2	carboxypeptidase B2	protein_coding	NP_001265470.1;NP_001863.3;XP_016875882.1	2300	603101	7	0	0	0	0	17	0.156485	0	0	0	0	0.444878
NM_001199775,NM_001304	CPD	carboxypeptidase D	protein_coding	NP_001186704.1;NP_001295.2	2301	603102	8659	7899	7377	3943	10004	1698	39.7925	42.3329	43.02	22.9928	64.7047	8.70548
NM_001873	CPE	carboxypeptidase E	protein_coding	NP_001864.1	2303	114855	10875	3707	3129	7351	9649	553	181.294	72.0477	66.2033	155.581	226.394	10.2817
NM_001305	CLDN4	claudin 4	protein_coding	NP_001296.1	2046	602909	5665	2204	1617	2261	6641	9965	143.864	65.2314	52.0938	72.8849	237.354	282.509
NM_001306	CLDN3	claudin 3	protein_coding	NP_001297.1	2045	602910	7935	2515	1595	6358	7250	49106	268.112	99.0755	68.3819	272.704	344.743	1852.35
NM_001185022,NM_001185023,NM_001307	CLDN7	claudin 7	protein_coding	NP_001171951.1;NP_001171952.1;NP_001298.3	2049	609131	4497	187	1064	1471	5709	6069	125.44	5.68853	37.7961	50.9754	225.488	187.617
NM_001005502,NM_001874,NM_198320,XR_001748577,XR_001748578,XR_001748579,XR_001748580,XR_001748581,XR_001748582,XR_001748583,XR_001748584	CPM	carboxypeptidase M	protein_coding	NP_001005502.1;NP_001865.1;NP_938079.1	2311	114860	813	657	1741	1333	684	1456	8.49275	12.6926	16.4315	31.2609	10.3145	29.381
NM_001308	CPN1	carboxypeptidase N subunit 1	protein_coding	NP_001299.1	2312	603103	0	0	6	0	0	0	0	0	0.150474	0	0	0
NM_001080513,NM_001291988,XM_005269280	CPN2	carboxypeptidase N subunit 2	protein_coding	NP_001073982.3;NP_001278917.1;XP_005269337.1	2313	603104	4	66	3	0	4	0	0.047522	1.04421	0.044036	0	0.073345	0
NM_000097,XM_005247125,XR_001740025,XR_001740026,XR_001740027,XR_001740028	CPOX	coproporphyrinogen oxidase	protein_coding	NP_000088.3;XP_005247182.1	2321	612732	1437	795	1459	1002	836	1960	21.4579	13.0402	26.74	18.7948	18.1358	32.3002
NM_001122633,NM_001369256,NM_001369257,NM_001875,NR_161225,NR_163592	CPS1	carbamoyl-phosphate synthase 1	protein_coding	NP_001116105.2;NP_001356185.1;NP_001356186.1;NP_001866.2	2323	608307	860	168	200	122	526	17	6.41971	1.43939	1.90953	1.15709	5.51056	0.139146
NM_001031847,NM_001876,XM_005273762,XM_005273763,XM_017017220	CPT1A	carnitine palmitoyltransferase 1A	protein_coding	NP_001027017.1;NP_001867.2;XP_005273819.1;XP_005273820.1;XP_016872709.1	2328	600528	7135	5941	5841	4413	3419	588	63.6117	56.9843	60.9117	48.0145	40.0045	5.38889
NM_001145134,NM_001145135,NM_001145137,NM_004377,NM_152245,NM_152246	CPT1B	carnitine palmitoyltransferase 1B	protein_coding	NP_001138606.1;NP_001138607.1;NP_001138609.1;NP_004368.1;NP_689451.1;NP_689452.1	2329	601987	3752	956	3556	14876	3276	14466	59.462	17.6876	71.279	294.035	72.7122	253.093
NM_000098,NM_001330589	CPT2	carnitine palmitoyltransferase 2	protein_coding	NP_000089.1;NP_001317518.1	2330	600650	1906	830	1182	817	1240	863	30.3996	15.4735	23.9056	16.6161	27.9018	15.4006
NM_000651	CR1	complement C3b/C4b receptor 1 (Knops blood group)	protein_coding	NP_000642.3	2334	120620	4695	98	8545	82	61	14	20.3374	0.491161	46.9775	0.447786	0.368224	0.065505
NM_175710	CR1L	complement C3b/C4b receptor 1 like	protein_coding	NP_783641.1	2335	605886	173	0	431	0	8	0	4.05466	0	12.8633	0	0.249808	0
NM_001006658,NM_001877,XM_011509206	CR2	complement C3d receptor 2	protein_coding	NP_001006659.1;NP_001868.2;XP_011507508.1	2336	120650	3876	3	11507	4	0	1	41.3602	0.028214	155.635	0.049152	0	0.008622
NM_004378	CRABP1	cellular retinoic acid binding protein 1	protein_coding	NP_004369.1	2338	180230	1280	0	136	1797	1832	0	74.6469	0	10.0544	133.042	150.357	0
NM_001199723,NM_001878	CRABP2	cellular retinoic acid binding protein 2	protein_coding	NP_001186652.1;NP_001869.1	2339	180231	895	1150	105	2337	508	264	39.4701	58.995	5.84379	131.116	31.5972	13.0249
NM_000755,NM_001257363,NM_001346546,NM_001346547,NM_001346548,NM_001346549,NM_004003,XM_005251708,XM_017014275,XM_024447414	CRAT	carnitine O-acetyltransferase	protein_coding	NP_000746.3;NP_001244292.2;NP_001333475.2;NP_001333476.2;NP_001333477.2;NP_001333478.2;NP_003994.3;XP_005251765.1;XP_016869764.1;XP_024303182.1	2342	600184	3252	1633	1355	2592	2398	2765	49.5379	29.0437	26.183	49.5254	50.7787	47.0151
NM_001320793,NM_001371426,NM_001371427,NM_001371428,NM_004379,NM_134442,NR_135473,NR_163946,NR_163947,XM_011510646,XM_011510648,XM_011510650,XM_017003399,XM_017003401,XR_001738636,XR_001738637,XR_241290,XR_241292	CREB1	cAMP responsive element binding protein 1	protein_coding	NP_001307722.1;NP_001358355.1;NP_001358356.1;NP_001358357.1;NP_004370.1;NP_604391.1;XP_011508948.1;XP_011508950.1;XP_011508952.1;XP_016858888.1;XP_016858890.1	2345	123810	11080	3977	11583	3697	10073	4330	52.4544	22.4121	69.6576	21.8293	66.8801	22.3878
NM_001256090,NM_001256091,NM_001256092,NM_001256093,NM_001256094,NM_001880,NR_045768,NR_045769,NR_045770,NR_045771,NR_045772,NR_045773,NR_045774	ATF2	activating transcription factor 2	protein_coding	NP_001243019.1;NP_001243020.1;NP_001243021.1;NP_001243022.1;NP_001243023.1;NP_001871.2	784	123811	9482	5030	7993	6017	9936	5555	102.91	73.8579	114.539	81.0217	157.167	64.4586
NM_001079846,NM_004380,XM_005255124,XM_005255125,XM_006720848,XM_011522381,XM_011522382,XM_017022944	CREBBP	CREB binding protein	protein_coding	NP_001073315.1;NP_004371.2;XP_005255181.1;XP_005255182.1;XP_006720911.1;XP_011520683.1;XP_011520684.1;XP_016878433.1	2348	600140	32377	23636	23465	30492	22458	25341	129.847	111.177	120.093	158.834	126.739	115.086
NM_001136153,NM_004381	ATF6B	activating transcription factor 6 beta	protein_coding	NP_001129625.1;NP_004372.3	2349	600984	8559	6714	6813	8627	5950	13843	140.466	128.492	141.881	179.743	137.432	253.672
NM_001310	CREBL2	cAMP responsive element binding protein like 2	protein_coding	NP_001301.1	2350	603476	6385	3149	5835	1313	5849	4398	72.8981	41.9154	84.5606	19.0238	93.985	56.0568
NM_001267562,NM_001267563,NM_001267564,NM_001267565,NM_001267566,NM_001267567,NM_001267568,NM_001267569,NM_001267570,NM_001352445,NM_001352446,NM_001352465,NM_001352466,NM_001352467,NM_001881,NM_181571,NM_182717,NM_182718,NM_182719,NM_182720,NM_182721,NM_182723,NM_182724,NM_182769,NM_182770,NM_182771,NM_182772,NM_183011,NM_183012,NM_183013,NM_183060,XM_006717378,XM_006717379,XM_006717382,XM_00671…	CREM	cAMP responsive element modulator	protein_coding	NP_001254491.1;NP_001254492.1;NP_001254493.1;NP_001254494.1;NP_001254495.1;NP_001254496.1;NP_001254497.1;NP_001254498.1;NP_001254499.1;NP_001339374.1;NP_001339375.1;NP_001339394.1;NP_001339395.1;NP_001339396.1;NP_001872.3;NP_853549.1;NP_874386.1;NP_874387.1;NP_874388.1;NP_874389.1;NP_874390.1;NP_874392.1;NP_874393.1;NP_877570.1;NP_877571.1;NP_877572.1;NP_877573.1;NP_898829.1;NP_898830.1;NP_898831…	2352	123812	1484	655	1323	771	1703	480	29.0234	16.2208	31.9717	19.4097	47.9555	10.4959
NM_000756	CRH	corticotropin releasing hormone	protein_coding	NP_000747.1	2355	122560	0	0	0	0	0	54	0	0	0	0	0	2.00967
NM_001882,XR_948235	CRHBP	corticotropin releasing hormone binding protein	protein_coding	NP_001873.2	2356	122559	737	2035	272	51	272	49	19.7204	63.1312	9.16222	1.84398	10.0659	1.6271
NM_001145146,NM_001145147,NM_001145148,NM_001303018,NM_001303020,NM_004382	CRHR1	corticotropin releasing hormone receptor 1	protein_coding	NP_001138618.1;NP_001138619.1;NP_001138620.1;NP_001289947.1;NP_001289949.1;NP_004373.2	2357	122561	123	0	40	65	16	0	2.21552	0	0.825441	1.33169	0.359601	0
NM_001202475,NM_001202481,NM_001202482,NM_001202483,NM_001883,XM_017011752,XM_024446665	CRHR2	corticotropin releasing hormone receptor 2	protein_coding	NP_001189404.1;NP_001189410.1;NP_001189411.1;NP_001189412.1;NP_001874.2;XP_016867241.1;XP_024302433.1	2358	602034	23	223	19	57	39	84	0.146364	1.82985	0.151808	0.652913	0.352291	1.20313
NM_001311	CRIP1	cysteine rich protein 1	protein_coding	NP_001302.1	2360	123875	3744	223	1588	558	4411	1332	239.824	16.655	129.03	45.369	397.61	95.2559
NM_001270837,NM_001270841,NM_001312,NR_073081,NR_073082,NR_073083,NR_073084,NR_073085,XM_024449480,XM_024449481,XR_002957531	CRIP2	cysteine rich protein 2	protein_coding	NP_001257766.1;NP_001257770.1;NP_001303.1;XP_024305248.1;XP_024305249.1	2361	601183	9466	6274	3784	7628	13592	2877	323.656	257.055	162.36	335.875	641.141	105.8
NM_005206,NM_016823	CRK	CRK proto-oncogene, adaptor protein	protein_coding	NP_005197.3;NP_058431.2	2362	164762	4663	3092	3821	2612	4449	3574	53.3439	41.1201	55.1683	37.7383	71.8378	45.1794
NM_005207,NR_156180	CRKL	CRK like proto-oncogene, adaptor protein	protein_coding	NP_005198.1	2363	602007	6942	2214	6113	2205	4288	2192	56.1727	20.7993	63.8618	22.5502	48.8337	19.7159
NM_001014809,NM_001288661,NM_001288662,NM_001313	CRMP1	collapsin response mediator protein 1	protein_coding	NP_001014809.1;NP_001275590.1;NP_001275591.1;NP_001304.1	2365	602462	160	405	188	134	139	148	2.15422	6.20383	3.18056	2.24345	2.62427	2.24592
NM_000567,NM_001329057,NM_001329058,NM_001382703	CRP	C-reactive protein	protein_coding	NP_000558.2;NP_001315986.1;NP_001315987.1;NP_001369632.1	2367	123260	0	0	5	4	0	0	0	0	0.113827	0.105795	0	0
NM_001884,XM_011543168,XM_017009051,XM_017009052,XM_017009053,XM_017009054	HAPLN1	hyaluronan and proteoglycan link protein 1	protein_coding	NP_001875.1;XP_011541470.1;XP_016864540.1;XP_016864541.1;XP_016864542.1;XP_016864543.1	2380	115435	7	0	15	307	16	6	0.055997	0	0.164535	3.66167	0.193358	0.056832
NM_000554	CRX	cone-rod homeobox	protein_coding	NP_000545.1	2383	602225	3	0	11	4	3	8	0.01972	0	0.135175	0.048827	0.027754	0.087731
NM_004075,XM_017018832,XM_024448844,XM_024448845	CRY1	cryptochrome circadian regulator 1	protein_coding	NP_004066.1;XP_016874321.1;XP_024304612.1;XP_024304613.1	2384	601933	1959	956	1199	1706	4343	2058	28.275	16.067	21.7939	31.3007	88.5005	33.1913
NM_001127457,NM_021117	CRY2	cryptochrome circadian regulator 2	protein_coding	NP_001120929.1;NP_066940.3	2385	603732	8584	5398	3677	5057	5568	9422	89.4343	65.5772	48.6646	66.8829	81.6495	109.624
NM_000394,NM_001363766	CRYAA	crystallin alpha A	protein_coding	NP_000385.1;NP_001350695.1	2388	123580	0	5	2	0	3	0	0	0.21814	0.094037	0	0.106649	0
NM_001289807,NM_001289808,NM_001330379,NM_001368245,NM_001368246,NM_001885	CRYAB	crystallin alpha B	protein_coding	NP_001276736.1;NP_001276737.1;NP_001317308.1;NP_001355174.1;NP_001355175.1;NP_001876.1	2389	123590	8499	736	1894	869	3039	64	441.163	42.4641	121.613	58.0088	220.669	3.22232
NM_005208,XM_017024198	CRYBA1	crystallin beta A1	protein_coding	NP_005199.2;XP_016879687.1	2394	123610	0	0	0	0	0	5	0	0	0	0	0	0.205349
NM_057093,NM_057094	CRYBA2	crystallin beta A2	protein_coding	NP_476434.1;NP_476435.1	2395	600836	4	0	0	0	3	5	0.154986	0	0	0	0.188872	0.231052
NM_001886,XM_006724140	CRYBA4	crystallin beta A4	protein_coding	NP_001877.1;XP_006724203.1	2396	123631	21	0	13	12	0	0	1.03445	0	0.762429	0.710415	0	0
NM_001887,XM_011529899	CRYBB1	crystallin beta B1	protein_coding	NP_001878.1;XP_011528201.1	2397	600929	31	7	23	0	0	12	1.1905	0.27537	1.08786	0	0	0.552152
NM_000496,XM_006724141,XM_011529900	CRYBB2	crystallin beta B2	protein_coding	NP_000487.1;XP_006724204.1;XP_011528202.1	2398	123620	219	152	144	658	210	229	4.11462	3.32346	3.8159	40.4313	9.68706	4.79831
NR_033733,NR_033734	CRYBB2P1	crystallin beta B2 pseudogene 1	transcribed_pseudogene	.	2399	.	2342	2096	1617	3728	1350	2211	70.2386	74.4833	61.0806	142.241	56.6828	74.8497
NM_004076,XM_017028599	CRYBB3	crystallin beta B3	protein_coding	NP_004067.1;XP_016884088.1	2400	123630	311	59	144	210	232	36	4.95576	0.449394	1.98927	5.6379	4.65636	1.36217
NM_014617	CRYGA	crystallin gamma A	protein_coding	NP_055432.2	2408	123660	0	0	0	0	0	0	0	0	0	0	0	0
NM_005210,XM_017003402	CRYGB	crystallin gamma B	protein_coding	NP_005201.2;XP_016858891.1	2409	123670	0	0	0	0	0	5	0	0	0	0	0	0.305399
NM_020989,XM_011510662	CRYGC	crystallin gamma C	protein_coding	NP_066269.1;XP_011508964.1	2410	123680	0	0	0	0	0	0	0	0	0	0	0	0
NM_006891	CRYGD	crystallin gamma D	protein_coding	NP_008822.2	2411	123690	0	0	2	0	0	0	0	0	0.136501	0	0	0
gene-CRYGFP	CRYGFP	crystallin gamma F, pseudogene	pseudogene	.	2413	.	0	0	0	0	0	0	0	0	0	0	0	0
gene-CRYGGP	CRYGGP	crystallin gamma G, pseudogene	pseudogene	.	2414	.	0	0	0	0	0	0	0	0	0	0	0	0
NM_017541	CRYGS	crystallin gamma S	protein_coding	NP_060011.1	2417	123730	208	121	195	134	155	45	10.6088	7.14002	12.62	8.66403	11.0677	2.52455
NM_001376256,NM_001888	CRYM	crystallin mu	protein_coding	NP_001363185.1;NP_001879.1	2418	123740	25	14	23	0	4	2	0.705465	0.46138	0.839528	0	0.136003	0.03307
NM_001130042,NM_001130043,NM_001134759,NM_001889,XM_005270491,XM_011540747,XM_017000367,XM_017000368	CRYZ	crystallin zeta	protein_coding	NP_001123514.1;NP_001123515.1;NP_001128231.1;NP_001880.2;XP_005270548.1;XP_011539049.1;XP_016855856.1;XP_016855857.1	2419	123691	1680	636	1502	749	1675	625	34.1116	16.6251	42.2911	19.3675	45.2226	15.3984
NM_004077	CS	citrate synthase	protein_coding	NP_004068.2	2422	118950	3188	1828	2647	1840	2011	1633	47.0669	31.4725	49.602	34.4852	41.7946	26.9178
NM_001315,NM_139012,NM_139013,NM_139014,XM_006714998,XM_011514310,XM_017010299,XM_017010300,XM_017010301,XM_017010302,XM_017010303,XM_017010304,XR_926065	MAPK14	mitogen-activated protein kinase 14	protein_coding	NP_001306.1;NP_620581.1;NP_620582.1;NP_620583.1;XP_006715061.1;XP_011512612.2;XP_016865788.1;XP_016865789.1;XP_016865790.1;XP_016865791.1;XP_016865792.1;XP_016865793.1	6876	600289	6087	3962	4110	2523	4627	1841	63.3494	50.5226	53.7633	37.8179	68.1986	22.3669
NM_001256135,NM_001316,NM_001362762,NR_045796	CSE1L	chromosome segregation 1 like	protein_coding	NP_001243064.1;NP_001307.2;NP_001349691.1	2431	601342	3507	2054	3905	2089	2808	1519	41.4642	28.7612	58.4782	31.8418	46.8189	20.1511
NM_000757,NM_172210,NM_172211,NM_172212,XM_017000369	CSF1	colony stimulating factor 1	protein_coding	NP_000748.4;NP_757349.2;NP_757350.2;NP_757351.2;XP_016855858.1	2432	120420	6187	5100	4880	875	1992	1544	76.0367	71.6827	77.5635	12.0718	33.7578	18.6641
NM_001288705,NM_001349736,NM_001375320,NM_001375321,NM_005211,NR_109969,NR_164679	CSF1R	colony stimulating factor 1 receptor	protein_coding	NP_001275634.1;NP_001336665.1;NP_001362249.1;NP_001362250.1;NP_005202.2	2433	164770	3297	3670	5049	439	914	1873	37.2702	48.4967	72.3354	5.88857	14.4592	23.7363
NM_000758	CSF2	colony stimulating factor 2	protein_coding	NP_000749.2	2434	138960	0	0	3	0	0	0	0	0	0.194274	0	0	0
NM_001161529,NM_001161529_dup1,NM_001161530,NM_001161530_dup1,NM_001161531,NM_001161531_dup1,NM_001161532,NM_001161532_dup1,NM_001379153,NM_001379153_dup1,NM_001379154,NM_001379154_dup1,NM_001379155,NM_001379155_dup1,NM_001379156,NM_001379156_dup1,NM_001379158,NM_001379158_dup1,NM_001379159,NM_001379159_dup1,NM_001379160,NM_001379160_dup1,NM_001379161,NM_001379161_dup1,NM_001379162,NM_001379162_d…	CSF2RA	colony stimulating factor 2 receptor subunit alpha	protein_coding	NP_001155001.1;NP_001155002.1;NP_001155003.1;NP_001155004.1;NP_001366082.1;NP_001366083.1;NP_001366084.1;NP_001366085.1;NP_001366087.1;NP_001366088.1;NP_001366089.1;NP_001366090.1;NP_001366091.1;NP_001366092.1;NP_001366093.1;NP_001366094.1;NP_001366095.1;NP_001366096.1;NP_001366097.1;NP_001366098.1;NP_006131.2;NP_758448.1;NP_758449.1;NP_758450.1;NP_758452.1;XP_011544467.1;XP_011544469.1;XP_011544…	2435	425000	351	178	701	19	131	618	6.5497	4.54118	20.977	0.49015	4.20053	8.94636
NM_000395,XM_005261340,XM_011529903,XM_011529904,XM_011529905	CSF2RB	colony stimulating factor 2 receptor subunit beta	protein_coding	NP_000386.1;XP_005261397.1;XP_011528205.1;XP_011528206.1;XP_011528207.1	2436	138981	4749	298	7248	127	236	159	41.8386	3.20776	87.4341	1.3881	2.86006	1.52758
NM_000759,NM_001178147,NM_172219,NM_172220,NR_033662,NR_168489,NR_168490,NR_168491	CSF3	colony stimulating factor 3	protein_coding	NP_000750.1;NP_001171618.1;NP_757373.1;NP_757374.2	2438	138970	0	0	0	0	0	0	0	0	0	0	0	0
NM_000760,NM_156039,NM_172313,XM_005270493,XM_011540748,XM_011540749,XM_011540750,XM_017000370	CSF3R	colony stimulating factor 3 receptor	protein_coding	NP_000751.1;NP_724781.1;NP_758519.1;XP_005270550.1;XP_011539050.1;XP_011539051.1;XP_011539052.1;XP_016855859.1	2439	138971	309	1501	692	119	212	1686	4.37498	23.6551	12.5305	2.0866	4.44079	26.858
NM_001317	CSH1	chorionic somatomammotropin hormone 1	protein_coding	NP_001308.1	2440	150200	0	0	0	0	0	0	0	0	0	0	0	0
NM_020991,NM_022644,NM_022645	CSH2	chorionic somatomammotropin hormone 2	protein_coding	NP_066271.1;NP_072170.1;NP_072171.1	2441	118820	0	0	0	0	2	7	0	0	0	0	0.062046	0.284821
NM_001318,NM_001321067,NM_001321068,NM_001321069,NM_022579,NM_022580,NM_022581,XM_011524344,XM_011524346	CSHL1	chorionic somatomammotropin hormone like 1	protein_coding	NP_001307996.1;NP_001307997.1;NP_001307998.1;NP_001309.3;NP_072101.1;NP_072102.1;NP_072103.1;XP_011522646.1;XP_011522648.1	2442	603515	0	0	0	0	0	0	0	0	0	0	0	0
NM_001127190,NM_001354988,NM_004383	CSK	C-terminal Src kinase	protein_coding	NP_001120662.1;NP_001341917.1;NP_004374.1	2444	124095	8188	2815	11359	1902	1516	1444	140.75	52.4815	234.166	38.2078	35.6357	25.7777
NM_001025104,NM_001890,XM_006714089,XM_006714090,XM_006714091	CSN1S1	casein alpha s1	protein_coding	NP_001020275.1;NP_001881.1;XP_006714152.1;XP_006714153.1;XP_006714154.1	2445	115450	0	0	0	0	0	0	0	0	0	0	0	0
NM_001302770,NM_001891,XM_017007760	CSN2	casein beta	protein_coding	NP_001289699.1;NP_001882.1;XP_016863249.1	2447	115460	0	0	0	0	0	0	0	0	0	0	0	0
NM_005212,XM_011531620,XM_017007761	CSN3	casein kappa	protein_coding	NP_005203.2;XP_011529922.1;XP_016863250.1	2446	601695	0	0	11	0	0	0	0	0	0.610515	0	0	0
NM_001025105,NM_001271741,NM_001271742,NM_001892	CSNK1A1	casein kinase 1 alpha 1	protein_coding	NP_001020276.1;NP_001258670.1;NP_001258671.1;NP_001883.4	2451	600505	9726	8181	9282	7117	12381	10827	78.7253	77.2358	95.1179	73.0073	141.268	97.4854
NM_001363749,NM_001893,NM_139062,NR_110578,XM_005256336,XR_002957961,XR_243518,XR_430028,XR_933922,XR_933923	CSNK1D	casein kinase 1 delta	protein_coding	NP_001350678.1;NP_001884.2;NP_620693.1;XP_005256393.1	2452	600864	16555	12753	10947	13543	10997	18106	187.067	167.059	158.465	197.213	174.783	228.693
NM_001894,NM_152221	CSNK1E	casein kinase 1 epsilon	protein_coding	NP_001885.1;NP_689407.1	2453	600863	11166	6586	6279	17415	7432	24865	170.629	117.332	121.77	337.816	159.823	424.193
NM_001319,XM_005259498,XM_005259499,XM_005259500,XM_005259501,XM_017026297,XM_017026298,XR_430129	CSNK1G2	casein kinase 1 gamma 2	protein_coding	NP_001310.3;XP_005259555.1;XP_005259556.1;XP_005259557.1;XP_005259558.1;XP_016881786.1;XP_016881787.1	2455	602214	9034	9494	8522	10675	4595	16109	133.417	162.878	157.159	193.972	94.2121	261.941
NM_001031812,NM_001044723,NM_001270572,NM_001270573,NM_001270574,NM_001364140,NM_001364141,NM_001364143,NM_001364144,NM_001364145,NM_001364146,NM_001364147,NM_001364148,NM_001364149,NM_001364150,NM_004384,XM_005271892,XM_005271894,XM_005271895,XM_017009057,XM_017009059,XM_017009060,XM_017009061,XM_017009062,XM_017009063,XM_017009064,XM_017009065,XM_017009067,XM_017009068,XM_017009069,XM_017009070	CSNK1G3	casein kinase 1 gamma 3	protein_coding	NP_001026982.1;NP_001038188.1;NP_001257501.1;NP_001257502.1;NP_001257503.1;NP_001351069.1;NP_001351070.1;NP_001351072.1;NP_001351073.1;NP_001351074.1;NP_001351075.1;NP_001351076.1;NP_001351077.1;NP_001351078.1;NP_001351079.1;NP_004375.2;XP_005271949.1;XP_005271951.1;XP_005271952.1;XP_016864546.1;XP_016864548.1;XP_016864549.1;XP_016864550.1;XP_016864551.1;XP_016864552.1;XP_016864553.1;XP_016864554…	2456	604253	4645	2674	5142	2989	3999	2261	45.3911	30.1981	63.4224	37.0236	55.6067	24.0083
NM_001362770,NM_001362771,NM_001895,NM_177559,NM_177560	CSNK2A1	casein kinase 2 alpha 1	protein_coding	NP_001349699.1;NP_001349700.1;NP_001886.1;NP_808227.1;NP_808228.1	2457	115440	6183	4105	5216	5374	6525	6568	20.6673	16.0052	22.1267	22.8034	30.7113	24.5225
NM_001896,XM_005255800,XM_005255801,XM_017022945	CSNK2A2	casein kinase 2 alpha 2	protein_coding	NP_001887.1;XP_005255857.1;XP_005255858.1;XP_016878434.1	2459	115442	2223	1405	2004	1788	1927	1693	57.9901	37.051	61.4778	52.2142	63.0131	44.4311
NM_001282385,NM_001320	CSNK2B	casein kinase 2 beta	protein_coding	NP_001269314.1;NP_001311.3	2460	115441	5671	4500	4455	5297	3825	6041	262.359	242.702	261.007	310.37	247.27	311.48
NM_001126336,NM_001164097,NM_001164098,NM_004385	VCAN	versican	protein_coding	NP_001119808.1;NP_001157569.1;NP_001157570.1;NP_004376.2	2464	118661	1912	8832	3438	337	5523	118	9.07054	41.6057	18.4928	1.48771	36.9606	0.456933
NM_004386	NCAN	neurocan	protein_coding	NP_004377.2	2465	600826	16	0	9	8	26	17	0.106653	0	0.0714	0.063724	0.238092	0.124715
NM_001897	CSPG4	chondroitin sulfate proteoglycan 4	protein_coding	NP_001888.2	2466	601172	740	2364	620	4420	1026	1973	3.83941	14.3093	4.07979	29.1317	7.49782	11.4334
NM_001193570,NM_001193571,NM_001193572,NM_004078	CSRP1	cysteine and glycine rich protein 1	protein_coding	NP_001180499.1;NP_001180500.1;NP_001180501.1;NP_004069.1	2469	123876	6657	3954	2379	2609	6513	2886	155.497	108.444	70.7142	78.0266	214.977	75.9238
NM_001300965,NM_001321	CSRP2	cysteine and glycine rich protein 2	protein_coding	NP_001287894.1;NP_001312.1	2470	601871	381	957	198	274	325	33	18.1302	53.0504	11.9489	16.4499	21.5943	1.72458
gene-CSRP2P1	CSRP2P1	cysteine and glycine rich protein 2 pseudogene 1	pseudogene	.	2471	.	24	0	36	0	2	2	1.27645	0	2.49556	0	0.129805	0.063971
NM_001270888,NM_001270953,NM_012140,XM_017024220	SLC25A10	solute carrier family 25 member 10	protein_coding	NP_001257817.1;NP_001257882.1;NP_036272.2;XP_016879709.1	10980	606794	1296	358	395	1066	691	721	28.4503	9.21542	11.0335	29.6789	21.1067	17.8122
NM_001898	CST1	cystatin SN	protein_coding	NP_001889.2	2473	123855	0	0	0	3	7	0	0	0	0	0.192219	0.521333	0
NM_001322	CST2	cystatin SA	protein_coding	NP_001313.1	2474	123856	6	0	6	5	0	149	0.341656	0	0.391571	0.322026	0	9.53488
NM_000099,NM_001288614	CST3	cystatin C	protein_coding	NP_000090.1;NP_001275543.1	2475	604312	8761	3932	5703	3496	6686	5766	468.374	244.991	384.781	229.437	501.922	346.279
NM_001899	CST4	cystatin S	protein_coding	NP_001890.1	2476	123857	63	0	25	4	46	0	3.64828	0	1.79116	0.278617	3.72636	0
NM_001900	CST5	cystatin D	protein_coding	NP_001891.2	2477	123858	0	0	0	2	5	42	0	0	0	0.08958	0.344825	2.66333
NM_001323	CST6	cystatin E/M	protein_coding	NP_001314.1	2478	601891	165	489	34	10	457	1381	11.9627	41.4183	3.11136	0.92218	46.7259	112.039
NM_005213	CSTA	cystatin A	protein_coding	NP_005204.1	2481	184600	76	4	279	0	16	10	4.34462	0.230428	20.4731	0	1.28037	0.615239
NM_000100	CSTB	cystatin B	protein_coding	NP_000091.1	2482	601145	4780	3875	2936	2456	4401	9859	349.935	330.709	272.726	228.163	453.378	805.713
NM_001033521,NM_001033522,NM_001324,XM_011528600	CSTF1	cleavage stimulation factor subunit 1	protein_coding	NP_001028693.1;NP_001028694.1;NP_001315.1;XP_011526902.1	2483	600369	1830	1070	1681	998	1164	815	26.6196	19.5662	32.239	18.4784	23.7043	15.9329
NM_001306206,NM_001306209,NM_001325,XR_001755656	CSTF2	cleavage stimulation factor subunit 2	protein_coding	NP_001293135.1;NP_001293138.1;NP_001316.1	2484	300907	1367	985	1216	812	775	813	17.8408	17.7649	22.1747	16.933	15.5342	14.7096
NM_001033505,NM_001033506,NM_001326	CSTF3	cleavage stimulation factor subunit 3	protein_coding	NP_001028677.1;NP_001028678.1;NP_001317.1	2485	600367	2426	2773	2323	2613	2162	2335	48.2049	54.6706	58.84	54.415	59.1335	42.1572
NM_001166175,NM_001166176,NM_004387,XM_017009071	NKX2-5	NK2 homeobox 5	protein_coding	NP_001159647.1;NP_001159648.1;NP_004378.1;XP_016864560.1	2488	600584	0	0	0	0	0	0	0	0	0	0	0	0
NM_001327	CTAG1B	cancer/testis antigen 1B	protein_coding	NP_001318.1	2491	300156	1	3	3	5	10	6	0.019943	0.136188	0.189476	0.296209	0.760262	0.321242
NM_004388	CTBS	chitobiase	protein_coding	NP_004379.1	2496	600873	1169	687	2011	427	1089	179	7.65548	5.24702	16.7185	3.54718	10.0373	1.30349
NM_001012614,NM_001328,NM_001377186,NM_001377187,NM_001377188,NM_001377189,NM_001377190,NM_001377191,NM_001377192,NM_001377193,XM_005272263,XM_017007764,XM_024453899	CTBP1	C-terminal binding protein 1	protein_coding	NP_001012632.1;NP_001319.1;NP_001364115.1;NP_001364116.1;NP_001364117.1;NP_001364118.1;NP_001364119.1;NP_001364120.1;NP_001364121.1;NP_001364122.1;XP_005272320.1;XP_016863253.1;XP_024309667.1	2494	602618	12897	7486	11688	10650	9256	7052	201.106	139.796	212.478	171.64	205.513	107.974
NM_001083914,NM_001290214,NM_001290215,NM_001321012,NM_001321013,NM_001321014,NM_001329,NM_001363508,NM_022802,XM_005269561,XM_005269564,XM_005269567,XM_005269568,XM_005269569,XM_005269571,XM_005269572,XM_006717642,XM_011539351,XM_011539353,XM_011539354,XM_011539355,XM_011539357,XM_011539358,XM_017015756,XM_017015757,XM_024447830,XM_024447831	CTBP2	C-terminal binding protein 2	protein_coding	NP_001077383.1;NP_001277143.1;NP_001277144.1;NP_001307941.1;NP_001307942.1;NP_001307943.1;NP_001320.1;NP_001350437.1;NP_073713.2;XP_005269618.1;XP_005269621.1;XP_005269624.1;XP_005269625.1;XP_005269626.1;XP_005269628.1;XP_005269629.1;XP_006717705.1;XP_011537653.1;XP_011537655.1;XP_011537656.1;XP_011537657.1;XP_011537659.1;XP_011537660.1;XP_016871245.1;XP_016871246.1;XP_024303598.1;XP_024303599.1	2495	602619	5454	3028	1501	3854	8175	3602	32.9162	21.8816	12.4435	27.2873	64.5688	21.2006
NM_001142544,NM_001330,NR_165660,XM_011545759,XM_011545760	CTF1	cardiotrophin 1	protein_coding	NP_001136016.1;NP_001321.1;XP_011544061.1;XP_011544062.1	2499	600435	601	337	138	160	410	77	14.8922	10.0401	4.49173	5.11252	14.2687	2.09229
NM_001901	CCN2	cellular communication network factor 2	protein_coding	NP_001892.2	2500	121009	41246	39697	10825	3381	44810	5723	759.416	852.146	252.955	79.0169	1161.19	117.621
NM_001190463,NM_001902,NM_153742,XM_005270509,XM_017000416	CTH	cystathionine gamma-lyase	protein_coding	NP_001177392.1;NP_001893.2;NP_714964.2;XP_005270566.1;XP_016855905.1	2501	607657	601	103	261	280	792	842	7.65348	2.40196	3.3383	4.68699	16.9748	16.9482
NM_001037631,NM_005214	CTLA4	cytotoxic T-lymphocyte associated protein 4	protein_coding	NP_001032720.1;NP_005205.2	2505	123890	1342	0	2108	0	116	6	29.8767	0	59.0071	0	3.56313	0.143198
NM_001290307,NM_001290309,NM_001290310,NM_001290312,NM_001323982,NM_001323983,NM_001323984,NM_001323985,NM_001323986,NM_001323987,NM_001323988,NM_001323989,NM_001323990,NM_001323991,NM_001323992,NM_001323993,NM_001323994,NM_001323995,NM_001323996,NM_001323997,NM_001323998,NM_001323999,NM_001324000,NM_001324001,NM_001324002,NM_001324003,NM_001324004,NM_001324005,NM_001324006,NM_001324007,NM_001324…	CTNNA1	catenin alpha 1	protein_coding	NP_001277236.1;NP_001277238.1;NP_001277239.1;NP_001277241.1;NP_001310911.1;NP_001310912.1;NP_001310913.1;NP_001310914.1;NP_001310915.1;NP_001310916.1;NP_001310917.1;NP_001310918.1;NP_001310919.1;NP_001310920.1;NP_001310921.1;NP_001310922.1;NP_001310923.1;NP_001310924.1;NP_001310925.1;NP_001310926.1;NP_001310927.1;NP_001310928.1;NP_001310929.1;NP_001310930.1;NP_001310931.1;NP_001310932.1;NP_001310…	2509	116805	15285	10589	7080	10883	14169	17298	177.138	144.014	104.048	160.747	227.606	225.219
NM_001164883,NM_001282597,NM_001282598,NM_001282599,NM_001282600,NM_001320810,NM_004389,XM_011532555,XM_011532556,XM_011532557,XM_017003403,XM_017003404,XM_017003405,XM_017003406,XM_024452714,XM_024452715,XM_024452716	CTNNA2	catenin alpha 2	protein_coding	NP_001158355.1;NP_001269526.1;NP_001269527.1;NP_001269528.1;NP_001269529.1;NP_001307739.1;NP_004380.2;XP_011530857.1;XP_011530858.1;XP_011530859.1;XP_016858892.1;XP_016858893.1;XP_016858894.1;XP_016858895.1;XP_024308482.1;XP_024308483.1;XP_024308484.1	2510	114025	21	0	5	11	11	11	0.213413	0	0.059644	0.14175	0.213042	0.127834
NM_001031681,NM_001374492,NM_001374493,NM_001374494,NM_001374495,NM_001374496,NM_004937,XM_006721463,XM_006721464,XM_011523691,XM_011523692,XM_017024254	CTNS	cystinosin, lysosomal cystine transporter	protein_coding	NP_001026851.2;NP_001361421.1;NP_001361422.1;NP_001361423.1;NP_001361424.1;NP_001361425.1;NP_004928.2;XP_006721526.1;XP_006721527.1;XP_011521993.1;XP_011521994.1;XP_016879743.1	2518	606272	1132	990	1031	854	808	1192	16.3449	15.479	17.3499	12.6869	17.1494	17.5432
gene-CTNNA1P1	CTNNA1P1	catenin alpha 1 pseudogene 1	pseudogene	.	2513	.	2	7	0	3	5	1	0.018704	0.089556	0	0.046223	0.087576	0.002923
NM_001098209,NM_001098210,NM_001330729,NM_001904,XM_006712983,XM_006712985,XM_017005738,XM_024453356,XM_024453357,XM_024453358,XM_024453359,XM_024453360	CTNNB1	catenin beta 1	protein_coding	NP_001091679.1;NP_001091680.1;NP_001317658.1;NP_001895.1;XP_006713046.1;XP_006713048.1;XP_016861227.1;XP_024309124.1;XP_024309125.1;XP_024309126.1;XP_024309127.1;XP_024309128.1	2514	116806	21171	21338	11422	12072	15241	18778	261.497	311.8	180.223	189.534	264.37	259.763
NM_001085458,NM_001085459,NM_001085460,NM_001085461,NM_001085462,NM_001085463,NM_001085464,NM_001085465,NM_001085466,NM_001085467,NM_001085468,NM_001085469,NM_001206883,NM_001206884,NM_001206885,NM_001206886,NM_001206887,NM_001206888,NM_001206889,NM_001206890,NM_001206891,NM_001331	CTNND1	catenin delta 1	protein_coding	NP_001078927.1;NP_001078928.1;NP_001078929.1;NP_001078930.1;NP_001078931.1;NP_001078932.1;NP_001078933.1;NP_001078934.1;NP_001078935.1;NP_001078936.1;NP_001078937.1;NP_001078938.1;NP_001193812.1;NP_001193813.1;NP_001193814.1;NP_001193815.1;NP_001193816.1;NP_001193817.1;NP_001193818.1;NP_001193819.1;NP_001193820.1;NP_001322.1	2515	601045	18408	12848	8523	24891	24796	28586	127.723	100.034	74.5764	219.503	242.595	222.752
NM_001288715,NM_001288716,NM_001288717,NM_001332,NM_001364128,NR_109988,XM_005248251,XM_005248252,XM_005248253,XM_011513967,XM_017009072,XM_017009073,XM_017009074,XM_017009075,XM_024454368	CTNND2	catenin delta 2	protein_coding	NP_001275644.1;NP_001275645.1;NP_001275646.1;NP_001323.1;NP_001351057.1;XP_005248308.1;XP_005248309.1;XP_005248310.1;XP_011512269.1;XP_016864561.1;XP_016864562.1;XP_016864563.1;XP_016864564.1;XP_024310136.1	2516	604275	82	90	73	15	14	22	0.597986	0.765554	0.669478	0.136735	0.136009	0.176089
NM_001301237,NM_001905,NR_125440,XM_024453552,XM_024453553,XM_024453554,XM_024453561,XR_001737003,XR_001737004,XR_002959539	CTPS1	CTP synthase 1	protein_coding	NP_001288166.1;NP_001896.2;XP_024309320.1;XP_024309321.1;XP_024309322.1;XP_024309329.1	2519	123860	906	864	1188	377	424	91	12.5824	15.0345	21.8211	6.82889	9.0062	1.25767
NM_001329190,NM_001906	CTRB1	chymotrypsinogen B1	protein_coding	NP_001316119.1;NP_001897.4	2521	118890	6	5	0	123	0	0	0.272874	0.231326	0	7.69677	0	0
NM_001907	CTRL	chymotrypsin like	protein_coding	NP_001898.1	2524	118888	332	164	457	107	89	125	12.2319	7.05975	21.3956	5.00669	4.58209	5.12489
NM_001317237,NM_001908,NM_147780,NM_147781,NM_147782,NM_147783,XM_006716244,XM_006716245,XM_011543812,XM_017013097,XM_017013099,XM_017013100,XM_017013101,XM_024447071	CTSB	cathepsin B	protein_coding	NP_001304166.1;NP_001899.1;NP_680090.1;NP_680091.1;NP_680092.1;NP_680093.1;XP_006716307.1;XP_006716308.1;XP_011542114.1;XP_016868586.1;XP_016868588.1;XP_016868589.1;XP_016868590.1;XP_024302839.1	2527	116810	67228	54422	36333	56431	55102	29123	765.293	730.006	529.369	813.493	882.971	374.153
NM_001909	CTSD	cathepsin D	protein_coding	NP_001900.1	2529	116840	20545	29968	18460	21681	19956	72418	430.351	731.898	490.769	576.541	588.332	1693.54
NM_001317331,NM_001910,NM_148964,XM_011509244,XM_011509245	CTSE	cathepsin E	protein_coding	NP_001304260.1;NP_001901.1;NP_683865.1;XP_011507546.1;XP_011507547.1	2530	116890	2366	241	1779	488	1296	15	47.825	5.5566	45.5975	12.5844	36.5764	0.322824
NM_001911,XM_011536499	CTSG	cathepsin G	protein_coding	NP_001902.1;XP_011534801.1	2532	116830	20	0	0	0	0	0	0.92004	0	0	0	0	0
NM_001319137,NM_004390,XM_005254181,XM_017021951,XM_017021952,XM_024449852,XM_024449853,XM_024449854,XM_024449855	CTSH	cathepsin H	protein_coding	NP_001306066.1;NP_004381.2;XP_005254238.1;XP_016877440.1;XP_016877441.1;XP_024305620.1;XP_024305621.1;XP_024305622.1;XP_024305623.1	2535	116820	3389	633	5211	372	589	482	74.0575	16.8138	142.625	11.0168	19.3105	13.1423
NM_000396	CTSK	cathepsin K	protein_coding	NP_000387.1	2536	601105	997	343	944	601	1376	477	26.3298	10.5629	31.6609	20.1491	51.1722	14.0673
NM_001257971,NM_001257972,NM_001257973,NM_001382757,NM_001382758,NM_001382766,NM_001382767,NM_001382768,NM_001912,NM_145918	CTSL	cathepsin L	protein_coding	NP_001244900.1;NP_001244901.1;NP_001244902.1;NP_001369686.1;NP_001369687.1;NP_001369695.1;NP_001369696.1;NP_001369697.1;NP_001903.1;NP_666023.1	2537	116880	2469	1315	2023	1316	1972	653	67.2486	42.2056	69.6502	44.9459	75.6058	19.8976
NM_001201575,NM_001333	CTSV	cathepsin V	protein_coding	NP_001188504.1;NP_001324.2	2538	603308	33	0	18	27	84	127	0.316701	0	0.223999	0.33402	1.17012	1.39493
NR_033407	CTSLP2	cathepsin L pseudogene 2	transcribed_pseudogene	.	2540	.	18	4	3	140	45	11	0.665362	0.17677	0.144934	6.88543	2.44782	0.463772
NR_033405	CTSLP8	cathepsin L pseudogene 8	transcribed_pseudogene	.	39084	.	0	0	0	0	0	0	0	0	0	0	0	0
NM_001334	CTSO	cathepsin O	protein_coding	NP_001325.1	2542	600550	2909	1041	2893	731	3219	374	43.127	17.9806	54.4363	13.7591	67.1628	6.18549
NM_001199739,NM_004079	CTSS	cathepsin S	protein_coding	NP_001186668.1;NP_004070.3	2545	116845	3511	804	8705	1306	1093	1468	38.3934	10.249	120.954	18.1319	16.8213	17.9235
NM_001335	CTSW	cathepsin W	protein_coding	NP_001326.3	2546	602364	114	65	424	51	97	2798	3.85356	2.56352	18.1894	2.18909	4.58402	105.7
NM_001336	CTSZ	cathepsin Z	protein_coding	NP_001327.2	2547	603169	7390	2221	7791	1867	5271	2589	211.783	74.1817	283.365	67.901	212.597	82.8223
NM_001202543,NM_001202544,NM_001202545,NM_001202546,NM_001913,NM_181500,NM_181552,XM_005250150,XM_005250154,XM_006715854,XM_006715855,XM_011515825,XM_017011760,XM_024446668	CUX1	cut like homeobox 1	protein_coding	NP_001189472.1;NP_001189473.1;NP_001189474.1;NP_001189475.1;NP_001904.2;NP_852477.1;NP_853530.2;XP_005250207.1;XP_005250211.1;XP_006715917.1;XP_006715918.1;XP_011514127.1;XP_016867249.1;XP_024302436.1	2557	116896	17419	13340	10400	16905	14375	22166	104.195	82.323	69.9884	104.129	118.036	112.373
NM_001171171,NM_001171172,NM_001171174,NM_001337	CX3CR1	C-X3-C motif chemokine receptor 1	protein_coding	NP_001164642.1;NP_001164643.1;NP_001164645.1;NP_001328.1	2558	601470	395	1277	522	76	199	579	5.28043	20.2945	9.15912	1.26591	3.83935	8.53585
NM_001207063,NM_001207064,NM_001207065,NM_001207066,NM_001338,XM_011529476,XM_011529477,XM_011529478,XM_011529479,XR_001754814	CXADR	CXADR Ig-like cell adhesion molecule	protein_coding	NP_001193992.1;NP_001193993.1;NP_001193994.1;NP_001193995.1;NP_001329.1;XP_011527778.1;XP_011527779.1;XP_011527780.1;XP_011527781.1	2559	602621	1907	513	567	1030	3797	2631	16.295	5.43841	7.10687	11.1317	45.8297	24.4855
NM_001205201,NM_001586,XM_011531116,XM_011531117,XM_011531118	TEX28	testis expressed 28	protein_coding	NP_001192130.1;NP_001577.1;XP_011529418.1;XP_011529419.1;XP_011529420.1	2563	300092	0	0	0	0	0	0	0	0	0	0	0	0
NM_001190807,NM_001914,NM_148923,XM_011525835	CYB5A	cytochrome b5 type A	protein_coding	NP_001177736.1;NP_001905.1;NP_683725.1;XP_011524137.1	2570	613218	921	240	562	548	534	455	18.1408	6.02001	11.8809	15.5836	12.7263	7.71028
gene-CYB5AP3	CYB5AP3	cytochrome b5 type A pseudogene 3	pseudogene	.	2574	.	0	0	0	0	0	0	0	0	0	0	0	0
gene-CYB5AP4	CYB5AP4	cytochrome b5 type A pseudogene 4	pseudogene	.	2575	.	0	0	0	0	0	0	0	0	0	0	0	0
NM_001017916,NM_001017917,NM_001330421,NM_001915	CYB561	cytochrome b561	protein_coding	NP_001017916.1;NP_001017917.1;NP_001317350.1;NP_001906.3	2571	600019	3450	946	1435	2804	3151	1594	48.707	15.7571	25.745	50.2362	62.2178	24.2975
NM_000101,XM_011522905	CYBA	cytochrome b-245 alpha chain	protein_coding	NP_000092.2;XP_011521207.1	2577	608508	6596	2779	7889	1522	1816	4269	231.391	167.763	327.978	101.881	113.181	285.685
NM_000397	CYBB	cytochrome b-245 beta chain	protein_coding	NP_000388.2	2578	300481	7622	2428	13785	182	1628	926	76.7323	28.4926	176.132	2.32342	23.0589	10.3995
NM_001916,XM_017013102,XM_024447072	CYC1	cytochrome c1	protein_coding	NP_001907.3;XP_016868591.1;XP_024302840.1	2579	123980	2458	1583	1128	1429	1114	829	85.839	65.0129	48.3437	60.477	53.5004	33.1006
NM_001271680,NM_021118,XM_005262086	CYLC1	cylicin 1	protein_coding	NP_001258609.1;NP_066941.1;XP_005262143.1	2582	300768	0	0	0	0	0	0	0	0	0	0	0	0
NM_001340	CYLC2	cylicin 2	protein_coding	NP_001331.1	2583	604035	0	0	0	2	0	0	0	0	0	0.050607	0	0
NM_001042355,NM_001042412,NM_001378743,NM_001378744,NM_001378745,NM_001378746,NM_001378747,NM_001378748,NM_001378749,NM_001378750,NM_001378751,NM_001378752,NM_001378753,NM_001378754,NM_001378755,NM_015247,NR_166071,XM_011522911,XM_017022978,XM_017022980,XR_933218	CYLD	CYLD lysine 63 deubiquitinase	protein_coding	NP_001035814.1;NP_001035877.1;NP_001365672.1;NP_001365673.1;NP_001365674.1;NP_001365675.1;NP_001365676.1;NP_001365677.1;NP_001365678.1;NP_001365679.1;NP_001365680.1;NP_001365681.1;NP_001365682.1;NP_001365683.1;NP_001365684.1;NP_056062.1;XP_011521213.1;XP_016878467.1;XP_016878469.1	2584	605018	10513	3617	12835	2269	7462	1627	52.6987	20.9814	81.4349	14.4077	52.6808	9.91018
NM_000499,NM_001319216,NM_001319217	CYP1A1	cytochrome P450 family 1 subfamily A member 1	protein_coding	NP_000490.1;NP_001306145.1;NP_001306146.1	2595	108330	8	0	5	0	0	0	0.120256	0	0.102246	0	0	0
NM_000761	CYP1A2	cytochrome P450 family 1 subfamily A member 2	protein_coding	NP_000752.2	2596	124060	36	0	5	10	26	31	0.490103	0	0.08204	0.169988	0.488591	0.462754
NM_000104	CYP1B1	cytochrome P450 family 1 subfamily B member 1	protein_coding	NP_000095.2	2597	601771	3560	5420	4986	11	595	7	29.368	52.1258	52.1982	0.114952	6.90804	0.056798
NM_000762	CYP2A6	cytochrome P450 family 2 subfamily A member 6	protein_coding	NP_000753.3	2610	122720	0	0	0	0	0	0	0	0	0	0	0	0
NM_000764,NM_030589,XR_935754	CYP2A7	cytochrome P450 family 2 subfamily A member 7	protein_coding	NP_000755.2;NP_085079.2	2611	608054	0	0	0	0	0	0	0	0	0	0	0	0
gene-CYP2A7P1	CYP2A7P1	cytochrome P450 family 2 subfamily A member 7 pseudogene 1	pseudogene	.	2612	.	0	0	3	0	0	0	0	0	0.107173	0	0	0
NM_000765	CYP3A7	cytochrome P450 family 3 subfamily A member 7	protein_coding	NP_000756.3	2640	605340	0	0	0	0	0	0	0	0	0	0	0	0
NM_000766	CYP2A13	cytochrome P450 family 2 subfamily A member 13	protein_coding	NP_000757.2	2608	608055	0	0	0	0	0	7	0	0	0	0	0	0.188165
NM_000767	CYP2B6	cytochrome P450 family 2 subfamily B member 6	protein_coding	NP_000758.1	2615	123930	0	0	0	0	0	8	0	0	0	0	0	0.116462
NR_001278	CYP2B7P	cytochrome P450 family 2 subfamily B member 7, pseudogene	transcribed_pseudogene	.	2616	.	34	101	49	63	9	30	0.499103	1.73649	0.91766	1.16595	0.167798	0.485031
NM_000769	CYP2C19	cytochrome P450 family 2 subfamily C member 19	protein_coding	NP_000760.1	2621	124020	0	0	5	0	0	4	0	0	0.063772	0	0	0.035016
NM_000770,NM_001198853,NM_001198854,NM_001198855	CYP2C8	cytochrome P450 family 2 subfamily C member 8	protein_coding	NP_000761.3;NP_001185782.1;NP_001185783.1;NP_001185784.1	2622	601129	185	159	228	789	209	323	3.91972	3.92284	6.14901	21.2815	6.50316	7.9439
NM_000771	CYP2C9	cytochrome P450 family 2 subfamily C member 9	protein_coding	NP_000762.2	2623	601130	0	0	4	4	0	4	0	0	0.072239	0.064437	0	0.063449
NM_000772,NM_001128925	CYP2C18	cytochrome P450 family 2 subfamily C member 18	protein_coding	NP_000763.1;NP_001122397.1	2620	601131	0	0	7	0	0	0	0	0	0.146829	0	0	0
NM_001348386,NR_002570,NR_145674	CYP2D7	cytochrome P450 family 2 subfamily D member 7 (gene/pseudogene)	protein_coding	NP_001335315.1	2624	.	970	510	564	1510	653	1135	18.6829	11.5062	13.6174	37.1781	17.7965	24.3627
NM_000106,NM_001025161	CYP2D6	cytochrome P450 family 2 subfamily D member 6	protein_coding	NP_000097.3;NP_001020332.2	2625	124030	2145	907	552	1239	1152	1507	59.1138	29.833	19.6719	43.6273	44.2862	47.8004
gene-CYP2D8P	CYP2D8P	ccytochrome P450 family 2 subfamily D member 8, pseudogene	pseudogene	.	2628	.	535	263	319	644	374	527	15.2748	8.73623	11.5468	23.3346	15.0374	16.794
NM_000773	CYP2E1	cytochrome P450 family 2 subfamily E member 1	protein_coding	NP_000764.1	2631	124040	383	763	365	634	152	18	9.84209	22.8554	11.9122	20.6851	5.48124	0.491452
NM_000774,NR_135528,XM_011526551,XM_011526552,XM_011526553,XM_011526554,XM_011526555,XM_017026384,XM_017026385,XM_017026386,XM_017026387,XR_430190,XR_935755	CYP2F1	cytochrome P450 family 2 subfamily F member 1	protein_coding	NP_000765.2;XP_011524853.1;XP_011524854.1;XP_011524855.1;XP_011524856.1;XP_011524857.1;XP_016881873.1;XP_016881874.1;XP_016881875.1;XP_016881876.1	2632	124070	0	0	0	7	0	8	0	0	0	0.167187	0	0.169239
NM_000775,NR_134981,NR_134982	CYP2J2	cytochrome P450 family 2 subfamily J member 2	protein_coding	NP_000766.2	2634	601258	49	20	48	40	28	27	1.01648	0.482413	1.25168	1.05474	0.799825	0.624006
NM_001202855,NM_017460	CYP3A4	cytochrome P450 family 3 subfamily A member 4	protein_coding	NP_001189784.1;NP_059488.2	2637	124010	2	0	0	2	0	0	0.028384	0	0	0.021693	0	0
NM_000777,NM_001190484,NM_001291829,NM_001291830,NR_033807	CYP3A5	cytochrome P450 family 3 subfamily A member 5	protein_coding	NP_000768.1;NP_001177413.1;NP_001278758.1;NP_001278759.1	2638	605325	2	4	10	21	9	9	0.018515	0.050637	0.150172	0.385519	0.14609	0.124251
NM_000778,NM_001319155,NM_001363587,NR_134988,NR_134989,NR_134990,NR_134991,NR_134992,NR_134993,NR_134994,XM_005270539,XM_017000465,XR_001737005	CYP4A11	cytochrome P450 family 4 subfamily A member 11	protein_coding	NP_000769.2;NP_001306084.1;NP_001350516.1;XP_005270596.1;XP_016855954.1	2642	601310	16	0	19	48	14	0	0.33176	0	0.443379	1.17355	0.319851	0
NM_000779,NM_001099772,NM_001319161,NM_001319162,NM_001319163,NR_135003,XM_011540832,XM_011540833,XM_017000466,XR_946559	CYP4B1	cytochrome P450 family 4 subfamily B member 1	protein_coding	NP_000770.2;NP_001093242.1;NP_001306090.1;NP_001306091.1;NP_001306092.1;XP_011539134.1;XP_011539135.1;XP_016855955.1	2644	124075	877	690	437	553	455	62	19.9319	18.5185	12.1954	17.3562	13.9508	1.36316
NM_000780	CYP7A1	cytochrome P450 family 7 subfamily A member 1	protein_coding	NP_000771.2	2651	118455	7	0	12	0	10	3	0.096739	0	0.219989	0	0.193076	0.046639
NM_004391	CYP8B1	cytochrome P450 family 8 subfamily B member 1	protein_coding	NP_004382.2	2653	602172	3	2	3	0	2	4	0.026003	0.026005	0.031682	0	0.030741	0.052123
NM_000781,NM_001099773	CYP11A1	cytochrome P450 family 11 subfamily A member 1	protein_coding	NP_000772.2;NP_001093243.1	2590	118485	33	39	13	4	33	8	0.703486	0.983585	0.332577	0.098622	1.00401	0.186398
NM_000497,NM_001026213	CYP11B1	cytochrome P450 family 11 subfamily B member 1	protein_coding	NP_000488.3;NP_001021384.1	2591	610613	0	0	0	14	0	9	0	0	0	0.202974	0	0.109411
NM_000498	CYP11B2	cytochrome P450 family 11 subfamily B member 2	protein_coding	NP_000489.3	2592	124080	3	0	0	0	0	0	0.033389	0	0	0	0	0
NM_000102	CYP17A1	cytochrome P450 family 17 subfamily A member 1	protein_coding	NP_000093.1	2593	609300	364	117	79	404	125	87	8.93177	3.3325	2.46363	12.6014	4.30918	2.38453
NR_001569,NR_024106,NR_024107,NR_073423	ADAM3A	ADAM metallopeptidase domain 3A (pseudogene)	transcribed_pseudogene	.	209	.	0	0	0	1	0	0	0	0	0	0.016615	0	0
NM_000103,NM_001347248,NM_001347249,NM_001347250,NM_001347251,NM_001347252,NM_001347253,NM_001347254,NM_001347255,NM_001347256,NM_031226	CYP19A1	cytochrome P450 family 19 subfamily A member 1	protein_coding	NP_000094.2;NP_001334177.1;NP_001334178.1;NP_001334179.1;NP_001334180.1;NP_001334181.1;NP_001334182.1;NP_001334183.1;NP_001334184.1;NP_001334185.1;NP_112503.1	2594	107910	22	21	9	14	52	21	0.204671	0.216724	0.102204	0.164223	0.683035	0.215799
NM_000500,NM_001128590,NM_001368143,NM_001368144	CYP21A2	cytochrome P450 family 21 subfamily A member 2	protein_coding	NP_000491.4;NP_001122062.3;NP_001355072.1;NP_001355073.1	2600	613815	265	5369	133	77	175	91	5.62889	133.881	3.59151	2.07059	5.5186	2.14963
NR_040090	CYP21A1P	cytochrome P450 family 21 subfamily A member 1, pseudogene	transcribed_pseudogene	.	2599	.	370	6301	234	138	116	94	6.53954	130.193	5.2616	3.09552	2.87937	1.85803
NM_000782,NM_001128915,XM_005260304,XM_017027691,XM_017027692,XM_017027693	CYP24A1	cytochrome P450 family 24 subfamily A member 1	protein_coding	NP_000773.2;NP_001122387.1;XP_005260361.1;XP_016883180.1;XP_016883181.1;XP_016883182.1	2602	126065	85	0	64	0	258	11	1.04534	0	0.989131	0	4.45978	0.141125
NM_000783,NM_057157	CYP26A1	cytochrome P450 family 26 subfamily A member 1	protein_coding	NP_000774.2;NP_476498.1	2603	602239	14	0	6	20	0	0	0.257436	0	0.141924	0.482737	0	0
NM_000784,XM_017003488	CYP27A1	cytochrome P450 family 27 subfamily A member 1	protein_coding	NP_000775.1;XP_016858977.1	2605	606530	942	512	712	214	784	373	20.816	13.2357	19.8918	5.99284	24.4065	9.35709
NM_000785	CYP27B1	cytochrome P450 family 27 subfamily B member 1	protein_coding	NP_000776.1	2606	609506	107	56	131	79	514	183	1.9237	1.18386	3.01398	1.81091	13.1147	3.70585
NM_000786,NM_001146152	CYP51A1	cytochrome P450 family 51 subfamily A member 1	protein_coding	NP_000777.1;NP_001139624.1	2649	601637	991	634	495	445	928	272	13.5479	10.0768	8.58574	7.69072	17.8615	4.13736
NR_144553	ADAM3B	ADAM metallopeptidase domain 3B (pseudogene)	transcribed_pseudogene	.	210	.	5	7	13	5	12	0	0.215827	0.321942	0.741214	0.272257	0.720481	0
NM_001353980,NM_001353983,NM_001353985,NM_001353986,NM_001365792,NM_001365793,NM_001365794,NM_001365795,NM_001379461,NM_001379462,NM_021080	DAB1	DAB adaptor protein 1	protein_coding	NP_001340909.1;NP_001340912.1;NP_001340914.1;NP_001340915.1;NP_001352721.1;NP_001352722.1;NP_001352723.1;NP_001352724.1;NP_001366390.1;NP_001366391.1;NP_066566.3	2661	603448	89	40	90	38	77	5	0.65721	0.334722	0.84064	0.341828	0.799727	0.036213
NM_001244871,NM_001343	DAB2	DAB adaptor protein 2	protein_coding	NP_001231800.1;NP_001334.2	2662	601236	8323	5896	7365	3438	8136	777	81.4556	67.6821	91.3038	42.6286	112.154	8.4943
NM_001366712,NM_004392,NM_080759,NM_080760,XM_011534940,XM_011534941,XM_011534942,XM_017020396	DACH1	dachshund family transcription factor 1	protein_coding	NP_001353641.1;NP_004383.4;NP_542937.3;NP_542938.3;XP_011533242.1;XP_011533243.1;XP_011533244.1;XP_016875885.1	2663	603803	117	14	137	187	34	71	0.932722	0.107271	1.3772	1.88712	0.378403	0.626555
NM_001344	DAD1	defender against cell death 1	protein_coding	NP_001335.1	2664	600243	4467	5582	3544	4428	3405	7862	281.076	409.572	283.055	353.732	301.582	552.316
NM_000574,NM_001114752,NM_001300902,NM_001300903,NM_001300904,NR_125349,XM_017000467	CD55	CD55 molecule (Cromer blood group)	protein_coding	NP_000565.1;NP_001108224.1;NP_001287831.1;NP_001287832.1;NP_001287833.1;XP_016855956.1	2665	125240	2717	701	2768	1041	4340	5536	48.0257	16.648	60.5044	26.9814	105.282	116.441
NM_001165928,NM_001177634,NM_001177635,NM_001177636,NM_001177637,NM_001177638,NM_001177639,NM_001177640,NM_001177641,NM_001177642,NM_001177643,NM_001177644,NM_004393	DAG1	dystroglycan 1	protein_coding	NP_001159400.2;NP_001171105.1;NP_001171106.1;NP_001171107.1;NP_001171108.1;NP_001171109.1;NP_001171110.1;NP_001171111.1;NP_001171112.1;NP_001171113.1;NP_001171114.1;NP_001171115.1;NP_004384.5	2666	128239	11795	10786	4503	6226	8739	3323	92.2731	97.2282	45.6074	60.0376	94.6942	29.63
NM_001345,NM_001351033,NM_001351034,NM_001351035,NM_001351036,NM_001351037,NM_001351038,NM_001351039,NM_001351040,NM_201444,NM_201445,NM_201554,NR_147026,NR_147027,XM_005268689,XM_011537993,XM_011537995,XM_017018900,XM_017018901,XM_017018902,XM_017018903,XM_017018904,XM_017018905,XM_017018906,XM_017018907,XM_017018908,XR_001748602,XR_002957293,XR_002957294,XR_002957295,XR_002957296	DGKA	diacylglycerol kinase alpha	protein_coding	NP_001336.2;NP_001337962.1;NP_001337963.1;NP_001337964.1;NP_001337965.1;NP_001337966.1;NP_001337967.1;NP_001337968.1;NP_001337969.1;NP_958852.1;NP_958853.1;NP_963848.1;XP_005268746.1;XP_011536295.1;XP_011536297.1;XP_016874389.1;XP_016874390.1;XP_016874391.1;XP_016874392.1;XP_016874393.1;XP_016874394.1;XP_016874395.1;XP_016874396.1;XP_016874397.1	2849	125855	11469	1266	15115	1198	1200	1910	174.76	23.0283	287.172	23.5645	25.3756	31.7071
NM_001350705,NM_001350706,NM_001350707,NM_001350708,NM_001350709,NM_001350711,NM_001350712,NM_001350714,NM_001350715,NM_001350716,NM_001350717,NM_001350718,NM_001350719,NM_001350720,NM_001350721,NM_001350722,NM_001350723,NM_001350724,NM_145695,XM_011515154,XM_017011790,XM_017011791,XM_017011792,XR_001744571	DGKB	diacylglycerol kinase beta	protein_coding	NP_001337634.1;NP_001337635.1;NP_001337636.1;NP_001337637.1;NP_001337638.1;NP_001337640.1;NP_001337641.1;NP_001337643.1;NP_001337644.1;NP_001337645.1;NP_001337646.1;NP_001337647.1;NP_001337648.1;NP_001337649.1;NP_001337650.1;NP_001337651.1;NP_001337652.1;NP_001337653.1;NP_663733.1;XP_011513456.1;XP_016867279.1;XP_016867280.1;XP_016867281.1	2850	604070	54	36	56	27	136	33	0.44382	0.340489	0.518496	0.204248	1.16792	0.218381
NM_001080744,NM_001080745,NM_001346	DGKG	diacylglycerol kinase gamma	protein_coding	NP_001074213.1;NP_001074214.1;NP_001337.2	2853	601854	985	131	637	33	943	53	7.31659	1.12643	6.03993	0.305221	9.95413	0.434323
NM_001347,XM_011513411,XM_011513412,XM_011513414,XM_011513415,XM_017007814,XM_017007815,XR_002959715	DGKQ	diacylglycerol kinase theta	protein_coding	NP_001338.2;XP_011511713.1;XP_011511714.1;XP_011511716.1;XP_011511717.1;XP_016863303.1;XP_016863304.1	2856	601207	1913	1124	2137	1967	1251	1707	18.6646	12.5212	25.9277	23.7328	16.6495	18.0413
NM_001917,XM_005268692,XM_011538004,XM_011538005	DAO	D-amino acid oxidase	protein_coding	NP_001908.3;XP_005268749.1;XP_011536306.1;XP_011536307.1	2671	124050	0	0	0	0	1	0	0	0	0	0	0.022725	0
NM_001291963,NM_004394	DAP	death associated protein	protein_coding	NP_001278892.1;NP_004385.1	2672	600954	4154	2259	2197	1386	3443	1599	78.2044	49.6343	52.6016	33.1515	91.3653	33.533
NM_001288729,NM_001288730,NM_001288731,NM_004938,XM_005251757,XM_017014360	DAPK1	death associated protein kinase 1	protein_coding	NP_001275658.1;NP_001275659.1;NP_001275660.1;NP_004929.2;XP_005251814.1;XP_016869849.1	2674	600831	9371	6360	4381	9140	8031	5741	70.0326	56.4129	41.3561	87.5376	84.1837	47.7994
NM_001348,NM_001375658	DAPK3	death associated protein kinase 3	protein_coding	NP_001339.1;NP_001362587.1	2676	603289	4276	3330	2995	4431	3136	5781	84.0779	75.7136	74.4865	108.619	85.9351	127.124
NM_001293312,NM_001349	DARS1	aspartyl-tRNA synthetase 1	protein_coding	NP_001280241.1;NP_001340.2	2678	603084	3621	1810	3521	2849	3657	2585	50.2814	29.3016	62.0621	50.2181	71.4799	40.0622
NM_001141969,NM_001141970,NM_001254717,NM_001350,XM_005248860	DAXX	death domain associated protein	protein_coding	NP_001135441.1;NP_001135442.1;NP_001241646.1;NP_001341.1;XP_005248917.1	2681	603186	3607	1017	4035	1564	1669	1211	61.6595	19.991	90.4115	33.5479	40.885	23.3017
NM_004081,XM_011531482,XM_011531483	DAZ1	deleted in azoospermia 1	protein_coding	NP_004072.3;XP_011529784.1;XP_011529785.1	2682	400003	0	0	0	0	0	0	0	0	0	0	0	0
NM_001190811,NM_001351	DAZL	deleted in azoospermia like	protein_coding	NP_001177740.1;NP_001342.2	2685	601486	14	0	16	0	0	0	0.172353	0	0.26664	0	0	0
NM_014618	BRINP1	BMP/retinoic acid inducible neural specific 1	protein_coding	NP_055433.2	2687	602865	58	1439	85	0	19	64	0.774602	22.7739	1.44782	0	0.355268	0.955089
NM_000787	DBH	dopamine beta-hydroxylase	protein_coding	NP_000778.3	2689	609312	218	59	0	98	42	0	3.41187	1.06829	0	1.94979	0.923859	0
NM_001079862,NM_001079863,NM_001178017,NM_001178041,NM_001178042,NM_001178043,NM_001282633,NM_001282634,NM_001282635,NM_001282636,NM_001352432,NM_020548	DBI	diazepam binding inhibitor, acyl-CoA binding protein	protein_coding	NP_001073331.1;NP_001073332.1;NP_001171488.1;NP_001171512.1;NP_001171513.1;NP_001171514.1;NP_001269562.1;NP_001269563.1;NP_001269564.1;NP_001269565.1;NP_001339361.1;NP_065438.1	2690	125950	1089	665	1009	302	609	530	77.6417	56.5176	84.4856	27.5963	61.3134	42.8246
gene-DBIP1	DBIP1	DBI pseudogene 1	pseudogene	.	2692	.	0	0	0	0	0	0	0	0	0	0	0	0
NM_001363541,NM_001364151,NM_001364152,NM_004395,NM_080881,XM_006714826,XM_011534446,XM_011534447,XM_017009139,XM_017009140	DBN1	drebrin 1	protein_coding	NP_001350470.2;NP_001351080.2;NP_001351081.2;NP_004386.3;NP_543157.1;XP_006714889.1;XP_011532748.1;XP_011532749.1;XP_016864628.1;XP_016864629.1	2695	126660	4441	5673	1773	6444	3632	5259	65.7944	98.0361	33.1602	121.451	75.5025	87.412
NM_001352,XM_017026388,XR_243907	DBP	D-box binding PAR bZIP transcription factor	protein_coding	NP_001343.2;XP_016881877.1	2697	124097	3878	1653	1539	1244	1369	889	82.9673	41.2043	42.3376	33.6996	40.2035	21.0248
NM_001918,XM_005270545,XM_017000468,XM_017000469,XR_946560	DBT	dihydrolipoamide branched chain transacylase E2	protein_coding	NP_001909.3;XP_005270602.1;XP_016855957.1;XP_016855958.1	2698	248610	1467	743	1367	784	1617	849	11.1043	5.96124	13.9003	6.76239	15.8433	5.27749
NM_005215,XM_011525843,XM_011525844,XM_017025568,XM_017025569,XM_017025570	DCC	DCC netrin 1 receptor	protein_coding	NP_005206.2;XP_011524145.1;XP_011524146.1;XP_016881057.1;XP_016881058.1;XP_016881059.1	2701	120470	45	4	104	6	5	18	0.187283	0.014762	0.602144	0.028803	0.026935	0.084714
NM_001178029,NM_001919	ECI1	enoyl-CoA delta isomerase 1	protein_coding	NP_001171500.1;NP_001910.2	2703	600305	2215	1034	722	2226	1574	3361	63.4598	34.4167	26.1865	80.7323	63.4267	107.233
NM_000788	DCK	deoxycytidine kinase	protein_coding	NP_000779.1	2704	125450	967	318	2418	308	523	419	16.5988	6.36044	52.7154	6.71123	12.6231	8.01658
NM_001920,NM_133503,NM_133504,NM_133505,NM_133506,NM_133507	DCN	decorin	protein_coding	NP_001911.1;NP_598010.1;NP_598011.1;NP_598012.1;NP_598013.1;NP_598014.1	2705	125255	6189	35	4477	10	12257	12	51.8209	0.26045	53.0375	0.080353	166.558	0.081827
NM_001012732,NM_001351743,NM_001351744,NM_001351745,NM_001351747,NM_001351748,NM_001351750,NM_001351753,NM_001921,XM_005262778,XM_005262781,XM_005262782,XM_006714115,XM_006714116,XM_011531674,XM_011531675,XM_011531676,XM_017007820,XM_017007822,XM_017007823,XM_017007824	DCTD	dCMP deaminase	protein_coding	NP_001012750.1;NP_001338672.1;NP_001338673.1;NP_001338674.1;NP_001338676.1;NP_001338677.1;NP_001338679.1;NP_001338682.1;NP_001912.2;XP_005262835.1;XP_005262838.1;XP_005262839.1;XP_006714178.1;XP_006714179.1;XP_011529976.1;XP_011529977.1;XP_011529978.1;XP_016863309.1;XP_016863311.1;XP_016863312.1;XP_016863313.1	2710	607638	4124	1115	1988	1502	2983	524	82.6854	26.0502	48.5078	38.6051	83.4239	12.0074
NM_000789,NM_001178057,NM_001382700,NM_001382701,NM_001382702,NM_152830,NR_168483,XM_006721737	ACE	angiotensin I converting enzyme	protein_coding	NP_000780.1;NP_001171528.1;NP_001369629.1;NP_001369630.1;NP_001369631.1;NP_690043.1;XP_006721800.2	2707	106180	2424	2504	1097	2301	1668	1429	21.6777	26.1401	12.1246	25.6629	20.8959	13.97
NM_001129889,NM_001322182,NM_001322183,NM_001322184,NM_001322185,NM_001322186,NM_001922,XM_011521049,XM_017020401,XM_024449328,XR_002957452	DCT	dopachrome tautomerase	protein_coding	NP_001123361.1;NP_001309111.1;NP_001309112.1;NP_001309113.1;NP_001309114.1;NP_001309115.1;NP_001913.2;XP_011519351.1;XP_016875890.1;XP_024305096.1	2709	191275	173	43	90	154	410	30	1.59385	0.4176	1.07258	1.81197	5.37361	0.278796
NM_001135040,NM_001135041,NM_001190836,NM_001190837,NM_001378991,NM_001378992,NM_004082,NM_023019,NR_033935	DCTN1	dynactin subunit 1	protein_coding	NP_001128512.1;NP_001128513.1;NP_001177765.1;NP_001177766.1;NP_001365920.1;NP_001365921.1;NP_004073.2;NP_075408.1	2711	601143	14903	11553	9569	11680	11660	12625	153.685	138.082	124.453	151.783	169.288	144.504
NM_000555,NM_001195553,NM_001369370,NM_001369371,NM_001369372,NM_001369373,NM_001369374,NM_178151,NM_178152,NM_178153,XM_011530879	DCX	doublecortin	protein_coding	NP_000546.2;NP_001182482.1;NP_001356299.1;NP_001356300.1;NP_001356301.1;NP_001356302.1;NP_001356303.1;NP_835364.1;NP_835365.1;NP_835366.1;XP_011529181.1	2714	300121	12	5	22	38	21	3	0.051113	0.02314	0.128932	0.215308	0.134311	0.013861
NM_001923	DDB1	damage specific DNA binding protein 1	protein_coding	NP_001914.3	2717	600045	11125	9451	7404	7700	7520	7074	112.813	111.738	95.2863	99.1179	107.32	80.0837
NM_000107,NM_001300734,XR_242780	DDB2	damage specific DNA binding protein 2	protein_coding	NP_000098.1;NP_001287663.1	2718	600811	2196	3760	2169	1006	779	8270	53.8924	107.818	66.8006	30.4972	26.7029	222.691
NM_000790,NM_001082971,NM_001242886,NM_001242887,NM_001242888,NM_001242889,NM_001242890,XM_005271745,XM_011515161	DDC	dopa decarboxylase	protein_coding	NP_000781.2;NP_001076440.2;NP_001229815.1;NP_001229816.1;NP_001229817.2;NP_001229818.1;NP_001229819.2;XP_005271802.1;XP_011513463.2	2719	107930	9	0	0	9	0	14	0.174129	0	0	0.219705	0	0.330572
NM_001353,XM_017015791	AKR1C1	aldo-keto reductase family 1 member C1	protein_coding	NP_001344.2;XP_016871280.1	384	600449	626	97	346	199	1012	712	4.19402	0.925907	2.88432	1.86639	9.36182	5.98426
NM_001135241,NM_001321027,NM_001354,NM_205845	AKR1C2	aldo-keto reductase family 1 member C2	protein_coding	NP_001128713.1;NP_001307956.1;NP_001345.1;NP_995317.1	385	600450	284	20	112	29	531	1074	3.3845	0.26989	1.68385	0.429891	9.62904	15.3607
NM_001199741,NM_001199742,NM_001924	GADD45A	growth arrest and DNA damage inducible alpha	protein_coding	NP_001186670.1;NP_001186671.1;NP_001915.1	4095	126335	2201	1410	1192	135	2773	2128	70.1927	52.4475	48.234	5.42982	124.226	75.6384
gene-GADD45AP1	GADD45AP1	growth arrest and DNA damage inducible alpha pseudogene 1	pseudogene	.	2725	.	0	0	0	0	2	0	0	0	0	0	0.194493	0
NM_001195053,NM_001195054,NM_001195055,NM_001195056,NM_001195057,NM_004083	DDIT3	DNA damage inducible transcript 3	protein_coding	NP_001181982.1;NP_001181983.1;NP_001181984.1;NP_001181985.1;NP_001181986.1;NP_004074.2	2726	126337	2085	908	1091	2447	1700	2416	82.6696	43.7304	52.3882	129.186	96.8295	115.814
NM_005216	DDOST	dolichyl-diphosphooligosaccharide--protein glycosyltransferase non-catalytic subunit	protein_coding	NP_005207.3	2728	602202	9260	4737	5264	3857	7031	3736	205.363	122.486	148.155	108.575	219.46	92.4975
NM_001084392,NM_001355,NM_001381852	DDT	D-dopachrome tautomerase	protein_coding	NP_001077861.1;NP_001346.1;NP_001368781.1	2732	602750	1300	414	909	597	900	559	99.2448	36.8802	88.1613	57.6987	96.6492	43.6839
NM_004939	DDX1	DEAD-box helicase 1	protein_coding	NP_004930.1	2734	601257	4350	2619	2876	2540	3417	2887	75.3745	52.9061	63.2463	55.8636	83.3295	55.8444
NM_001193416,NM_001193417,NM_001356,NM_001363819,NR_126093,NR_126094,XM_011543892,XM_017029313	DDX3X	DEAD-box helicase 3 X-linked	protein_coding	NP_001180345.1;NP_001180346.1;NP_001347.3;NP_001350748.1;XP_011542194.1;XP_016884802.1	2745	300160	35849	17397	26940	12131	18397	14032	314.743	160.571	295.042	123.536	218.322	133.643
NM_001320595,NM_001320596,NM_001320597,NM_004396	DDX5	DEAD-box helicase 5	protein_coding	NP_001307524.1;NP_001307525.1;NP_001307526.1;NP_004387.1	2746	180630	35812	26843	29829	32295	30264	27789	417.695	364.368	441.372	477.019	496.371	359.68
NM_001257191,NM_004397,XM_005271417,XM_011542644,XM_011542645,XM_017017251,XM_024448377	DDX6	DEAD-box helicase 6	protein_coding	NP_001244120.1;NP_004388.2;XP_005271474.1;XP_011540946.1;XP_011540947.1;XP_016872740.1;XP_024304145.1	2747	600326	10478	5083	10780	4827	8018	5463	79.3685	47.5678	101.318	50.3772	86.6422	48.3532
NM_001290321,NM_001290322,NM_001349239,NM_001349240,NM_005509,XM_005271909,XM_005271910,XM_005271912,XM_011543212,XM_011543213,XM_011543214,XM_011543215,XM_017009143,XM_017009144,XM_017009145,XM_017009146,XM_017009147,XM_017009148,XR_001742026,XR_001742027,XR_948239	DMXL1	Dmx like 1	protein_coding	NP_001277250.1;NP_001277251.1;NP_001336168.1;NP_001336169.1;NP_005500.4;XP_005271966.1;XP_005271967.1;XP_005271969.1;XP_011541514.1;XP_011541515.1;XP_011541516.1;XP_011541517.1;XP_016864632.1;XP_016864633.1;XP_016864634.1;XP_016864635.1;XP_016864636.1;XP_016864637.1	2937	605671	16416	9574	14390	11311	14191	10738	62.0845	43.0999	71.9999	53.8803	78.35	41.9155
NM_001302623,NM_001322216,NM_001322217,NM_001322218,NM_001322219,NM_001322220,NM_001322221,NM_004941,NR_136225,NR_136226,NR_136227,NR_136228	DHX8	DEAH-box helicase 8	protein_coding	NP_001289552.1;NP_001309145.1;NP_001309146.1;NP_001309147.1;NP_001309148.1;NP_001309149.1;NP_001309150.1;NP_004932.1	2749	600396	5439	3650	4309	3767	3449	3009	48.3263	39.9726	50.182	44.5196	41.9867	32.6524
NM_001357,NR_033302	DHX9	DExH-box helicase 9	protein_coding	NP_001348.2	2750	603115	8828	5336	6535	3931	5962	4274	83.6134	58.8997	78.8452	47.5235	80.0139	45.4584
gene-DHX9P1	DHX9P1	DEAH-box helicase 9 pseudogene 1	pseudogene	.	2751	.	4	6	2	2	3	7	0.033266	0.069108	0.01305	0.024827	0.035328	0.070675
NM_004398	DDX10	DEAD-box helicase 10	protein_coding	NP_004389.2	2735	601235	2321	1559	2229	2310	1689	1842	31.0557	24.3095	37.8557	39.236	31.792	27.5134
NM_001257144,NM_001257145,NM_004399,NM_030653,NM_152438,XM_005253331,XM_005253333,XM_006719050,XM_011520592,XM_011520595,XM_011520597,XM_017018918,XM_017018919,XM_017018920,XM_017018921,XM_017018922,XM_017018923,XM_017018924,XM_017018925,XM_017018926,XM_017018927,XM_017018928,XM_017018929,XM_017018930,XM_017018931,XM_017018932,XM_017018933,XM_017018934,XM_017018935,XM_017018936,XM_017018937,XM_01…	DDX11	DEAD/H-box helicase 11	protein_coding	NP_001244073.1;NP_001244074.1;NP_004390.3;NP_085911.2;NP_689651.1;XP_005253388.1;XP_005253390.1;XP_006719113.1;XP_011518894.1;XP_011518897.1;XP_011518899.1;XP_016874407.1;XP_016874408.1;XP_016874409.1;XP_016874410.1;XP_016874411.1;XP_016874412.1;XP_016874413.1;XP_016874414.1;XP_016874415.1;XP_016874416.1;XP_016874417.1;XP_016874418.1;XP_016874419.1;XP_016874420.1;XP_016874421.1;XP_016874422.1;XP_…	2736	601150	8343	5532	5387	5549	3828	8348	89.19	69.4676	72.9485	76.7268	57.7923	99.8972
NM_001358,XR_001741152	DHX15	DEAH-box helicase 15	protein_coding	NP_001349.2	2738	603403	9736	8284	9814	9763	8336	9912	139.913	138.803	179.13	178.051	168.609	159.011
NM_001330575,NM_001359,XM_005250808,XM_011516880,XM_017013148	DECR1	2,4-dienoyl-CoA reductase 1	protein_coding	NP_001317504.1;NP_001350.1;XP_005250865.1;XP_011515182.1;XP_016868637.1	2753	222745	2836	1567	2500	1781	1982	1144	64.4042	43.0494	73.4329	48.1976	65.6466	24.5621
NM_004084,XM_011534740	DEFA1	defensin alpha 1	protein_coding	NP_004075.1;XP_011533042.1	2761	125220	0	0	0	0	7	0	0	0	0	0	0.671645	0
NM_005217,XM_011534741	DEFA3	defensin alpha 3	protein_coding	NP_005208.1;XP_011533043.1	2762	604522	0	0	0	0	6	0	0	0	0	0	0.537283	0
NM_001925	DEFA4	defensin alpha 4	protein_coding	NP_001916.1	2763	601157	0	0	0	0	0	0	0	0	0	0	0	0
NM_021010	DEFA5	defensin alpha 5	protein_coding	NP_066290.1	2764	600472	0	0	0	0	0	0	0	0	0	0	0	0
NM_001926	DEFA6	defensin alpha 6	protein_coding	NP_001917.1	2765	600471	0	0	0	0	0	0	0	0	0	0	0	0
NM_005218	DEFB1	defensin beta 1	protein_coding	NP_005209.1	2766	602056	10	0	0	0	0	10	1.1127	0	0	0	0	1.18765
NM_004942	DEFB4A	defensin beta 4A	protein_coding	NP_004933.1	2767	602215	0	0	0	0	0	0	0	0	0	0	0	0
NM_001382708,NM_001382709,NM_001382710,NM_001382711,NM_001382712,NM_001382713,NM_001927	DES	desmin	protein_coding	NP_001369637.1;NP_001369638.1;NP_001369639.1;NP_001369640.1;NP_001369641.1;NP_001369642.1;NP_001918.3	2770	125660	562	29	281	8	1015	16	10.8653	0.630734	6.83034	0.184294	27.4866	0.340477
NM_001317335,NM_001928	CFD	complement factor D	protein_coding	NP_001304264.1;NP_001919.2	2771	134350	2581	93	412	219	1916	183	93.2766	3.89318	18.831	9.84624	97.2977	7.25389
NM_004401,NM_213566	DFFA	DNA fragmentation factor subunit alpha	protein_coding	NP_004392.1;NP_998731.1	2772	601882	2920	1109	2519	1323	2165	1367	23.2867	11.9797	26.15	15.1647	24.0069	12.4202
NM_001282669,NM_001320132,NM_001320136,NM_004402,NR_104222,NR_135150,NR_135151,NR_135152,XM_011540865,XM_017000498,XM_017000499,XM_017000500,XR_001737011,XR_001737012,XR_001737013,XR_002959574,XR_946563,XR_946565	DFFB	DNA fragmentation factor subunit beta	protein_coding	NP_001269598.1;NP_001307061.1;NP_001307065.1;NP_004393.1;XP_011539167.1;XP_016855987.1;XP_016855988.1;XP_016855989.1	2773	601883	786	424	493	473	424	584	12.4377	7.40188	10.6147	8.78267	10.5648	9.01016
NM_001145951,NM_004085	TIMM8A	translocase of inner mitochondrial membrane 8A	protein_coding	NP_001139423.1;NP_004076.1	11817	300356	153	57	137	75	80	48	2.90803	1.37657	4.36837	2.04772	2.87541	0.952147
NM_001127453,NM_001127454,NM_004403,XM_017011802,XM_024446670	GSDME	gasdermin E	protein_coding	NP_001120925.1;NP_001120926.1;NP_004394.1;XP_016867291.1;XP_024302438.1	2810	608798	1183	627	364	218	1012	358	23.075	14.4844	8.53174	4.98104	26.8557	7.11521
NM_001135058,NM_001347720,NM_004086,XM_017021071,XM_024449506	COCH	cochlin	protein_coding	NP_001128530.1;NP_001334649.1;NP_004077.1;XP_016876560.1;XP_024305274.1	2180	603196	899	0	288	11	72	8	13.7891	0	5.24144	0.191423	1.43652	0.124792
NM_001318859,NM_001318860,NM_001318861,NM_001318862,NM_001318863,NM_080916,NM_080918,NR_134893,NR_134894,NR_134895,NR_134896,NR_134897,NR_134898,XM_011532647,XM_024452739,XR_001738656,XR_244926	DGUOK	deoxyguanosine kinase	protein_coding	NP_001305788.1;NP_001305789.1;NP_001305790.1;NP_001305791.1;NP_001305792.1;NP_550438.1;NP_550440.1;XP_011530949.1;XP_024308507.1	2858	601465	1778	1192	1381	985	1177	916	82.474	65.5107	88.4628	56.7914	77.1774	43.4815
NM_001163817,NM_001360,XM_011544777	DHCR7	7-dehydrocholesterol reductase	protein_coding	NP_001157289.1;NP_001351.2;XP_011543079.1	2860	602858	3033	1488	1119	1535	1439	1248	48.5393	28.084	22.6208	30.9412	32.5419	22.6189
NM_014762	DHCR24	24-dehydrocholesterol reductase	protein_coding	NP_055577.1	2859	606418	4391	2738	1018	419	3301	1381	44.6507	32.4564	13.1366	5.40793	47.2365	15.6703
NM_000791,NM_001290354,NM_001290357,NR_110936	DHFR	dihydrofolate reductase	protein_coding	NP_000782.1;NP_001277283.1;NP_001277286.1	2861	126060	706	222	782	356	208	118	7.74748	2.83924	10.881	4.95271	3.20434	1.43686
NR_033423	DHFRP3	dihydrofolate reductase pseudogene 3	transcribed_pseudogene	.	52354	.	0	0	0	0	0	0	0	0	0	0	0	0
NM_001361,XM_005255827,XM_005255829,XM_017022990	DHODH	dihydroorotate dehydrogenase (quinone)	protein_coding	NP_001352.2;XP_005255884.1;XP_005255886.1;XP_016878479.1	2867	126064	541	214	394	338	310	205	6.15987	4.24886	5.42685	6.80221	5.1453	2.59563
NM_001206974,NM_001369691,NM_001369692,NM_001369693,NM_001930,NM_013406,NR_038192,NR_161467,NR_161468,NR_161469	DHPS	deoxyhypusine synthase	protein_coding	NP_001193903.1;NP_001356620.1;NP_001356621.1;NP_001356622.1;NP_001921.1;NP_037538.1	2869	600944	3335	2326	2716	4052	2057	3523	103.96	85.6808	110.973	162.347	91.566	126.362
NM_000398,NM_001129819,NM_001171660,NM_001171661,NM_007326	CYB5R3	cytochrome b5 reductase 3	protein_coding	NP_000389.1;NP_001123291.1;NP_001165131.1;NP_001165132.1;NP_015565.1	2873	613213	10230	6305	6613	8738	9659	9036	148.687	108.289	123.05	162.036	197.283	148.35
NM_000903,NM_001025433,NM_001025434,NM_001286137	NQO1	NAD(P)H quinone dehydrogenase 1	protein_coding	NP_000894.1;NP_001020604.1;NP_001020605.1;NP_001273066.1	2874	125860	917	565	393	341	1456	897	15.7087	11.3057	8.49659	7.38062	35.1712	17.1785
NM_001079812,NM_001314007,NM_005219,XM_024454384,XM_024454385,XM_024454386,XM_024454387	DIAPH1	diaphanous related formin 1	protein_coding	NP_001073280.1;NP_001300936.1;NP_005210.3;XP_024310152.1;XP_024310153.1;XP_024310154.1;XP_024310155.1	2876	602121	11238	3997	11752	5351	10056	7217	84.1807	34.3659	112.063	50.2339	105.815	59.963
NM_006729,NM_007309	DIAPH2	diaphanous related formin 2	protein_coding	NP_006720.1;NP_009293.1	2877	300108	3177	1743	4253	2237	2788	1177	17.4384	20.0065	29.8878	15.155	22.8552	9.98062
NM_001365977,NM_052838,XM_017022991,XR_001751850,XR_002957782	SEPTIN1	septin 1	protein_coding	NP_001352906.1;NP_443070.6;XP_016878480.1	2879	612897	4529	52	6766	80	365	73	133.895	1.61241	252.439	2.6204	14.3922	2.0995
NM_000792,NM_001039715,NM_001039716,NM_001324316,NM_213593,NR_136692,NR_136693	DIO1	iodothyronine deiodinase 1	protein_coding	NP_000783.2;NP_001034804.1;NP_001034805.1;NP_001311245.1;NP_998758.1	2883	147892	1177	17	969	1301	5805	32	27.8053	0.415063	28.807	39.1046	193.561	0.815873
NM_000793,NM_001324462,NM_001366496,NM_013989,NR_158990,NR_158991	DIO2	iodothyronine deiodinase 2	protein_coding	NP_000784.3;NP_001311391.2;NP_001353425.1;NP_054644.1	2884	601413	46107	6805	27780	12494	46073	607	326.945	56.6917	250.314	112.406	460.866	4.83147
NM_001362	DIO3	iodothyronine deiodinase 3	protein_coding	NP_001353.4	2885	601038	242	3	20	4	48	7	4.94057	0.056737	0.495397	0.083656	1.37896	0.137177
NM_001142463,NM_001288747,NM_001363,NR_110021,NR_110022,NR_110023	DKC1	dyskerin pseudouridine synthase 1	protein_coding	NP_001135935.1;NP_001275676.1;NP_001354.1	2890	300126	4463	2716	3260	1677	2460	2263	73.3312	49.0556	68.1931	34.4105	55.7702	40.5628
NM_001372031,NM_001372032,NM_001372033,NM_001372034,NM_001372035,NM_001372036,NM_001372037,NM_001372038,NM_001372039,NM_001372040,NM_001372041,NM_001372042,NM_001931,NR_164072	DLAT	dihydrolipoamide S-acetyltransferase	protein_coding	NP_001358960.1;NP_001358961.1;NP_001358962.1;NP_001358963.1;NP_001358964.1;NP_001358965.1;NP_001358966.1;NP_001358967.1;NP_001358968.1;NP_001358969.1;NP_001358970.1;NP_001358971.1;NP_001922.2	2896	608770	2958	1073	2121	921	2343	2528	33.0691	13.9257	29.9524	12.9678	36.7672	31.4505
NM_000108,NM_001289750,NM_001289751,NM_001289752	DLD	dihydrolipoamide dehydrogenase	protein_coding	NP_000099.2;NP_001276679.1;NP_001276680.1;NP_001276681.1	2898	238331	5147	3001	3967	2090	4059	1275	62.6253	42.5929	61.2588	32.2738	69.5161	17.323
NM_001098424,NM_001204386,NM_001204387,NM_001204388,NM_001290983,NM_001363865,NM_001366203,NM_001366204,NM_001366205,NM_001366206,NM_001366207,NM_001366208,NM_001366209,NM_001366210,NM_001366211,NM_001366212,NM_001366213,NM_001366214,NM_001366215,NM_001366216,NM_001366217,NM_001366218,NM_001366219,NM_001366220,NM_001366221,NM_001366222,NM_004087,NR_158764,NR_158765,NR_158766,NR_158767,XM_00526928…	DLG1	discs large MAGUK scaffold protein 1	protein_coding	NP_001091894.1;NP_001191315.1;NP_001191316.1;NP_001191317.1;NP_001277912.1;NP_001350794.1;NP_001353132.1;NP_001353133.1;NP_001353134.1;NP_001353135.1;NP_001353136.1;NP_001353137.1;NP_001353138.1;NP_001353139.1;NP_001353140.1;NP_001353141.1;NP_001353142.1;NP_001353143.1;NP_001353144.1;NP_001353145.1;NP_001353146.1;NP_001353147.1;NP_001353148.1;NP_001353149.1;NP_001353150.1;NP_001353151.1;NP_004078…	2900	601014	13099	10169	11143	13948	12669	19821	109.222	101.476	116.606	149.032	147.294	180.788
NM_001142699,NM_001142700,NM_001142702,NM_001206769,NM_001300983,NM_001351274,NM_001351275,NM_001351276,NM_001364,NM_001377966,NM_001377967,NM_001377968,NM_001377970,NM_001377971,NM_001377972,NM_001377973,NM_001377974,NM_001377975,NM_001377976,NM_001377977,NM_001377978,NM_001377979,NM_001377980,NM_001377981,NM_001377982,NM_001377983,NR_165353,XM_005273810,XM_011544778,XM_011544780,XM_011544782,XM…	DLG2	discs large MAGUK scaffold protein 2	protein_coding	NP_001136171.1;NP_001136172.1;NP_001136174.1;NP_001193698.1;NP_001287912.1;NP_001338203.1;NP_001338204.1;NP_001338205.1;NP_001355.2;NP_001364895.1;NP_001364896.1;NP_001364897.1;NP_001364899.1;NP_001364900.1;NP_001364901.1;NP_001364902.1;NP_001364903.1;NP_001364904.1;NP_001364905.1;NP_001364906.1;NP_001364907.1;NP_001364908.1;NP_001364909.1;NP_001364910.1;NP_001364911.1;NP_001364912.1;XP_005273867…	2901	603583	5453	1720	2981	7910	6829	15474	28.8884	9.83401	19.6387	50.8462	48.9069	85.8531
NM_001166278,NM_020730,NM_021120,XM_005262248,XM_006724625,XM_006724626,XM_011530883,XM_017029322,XM_017029323,XM_017029324,XM_017029325,XM_017029326,XM_017029327	DLG3	discs large MAGUK scaffold protein 3	protein_coding	NP_001159750.1;NP_065781.1;NP_066943.2;XP_005262305.1;XP_006724688.1;XP_006724689.1;XP_011529185.1;XP_016884811.1;XP_016884812.1;XP_016884813.1;XP_016884814.1;XP_016884815.1;XP_016884816.1	2902	300189	2885	1922	1113	1835	2395	2518	26.1162	19.5492	12.0305	21.2845	29.4271	26.057
NM_001128827,NM_001321074,NM_001321075,NM_001321076,NM_001321077,NM_001365,NM_001369566,NR_135527,XM_005256491,XM_011523699,XM_011523702,XM_017024288,XM_017024289,XM_024450629,XR_934005	DLG4	discs large MAGUK scaffold protein 4	protein_coding	NP_001122299.1;NP_001308003.1;NP_001308004.1;NP_001308005.1;NP_001308006.1;NP_001356.1;NP_001356495.1;XP_005256548.1;XP_011522001.1;XP_011522004.1;XP_016879777.1;XP_016879778.1;XP_024306397.1	2903	602887	1594	10451	1033	2282	871	4529	11.5807	115.522	10.8616	26.6431	10.71	45.2281
NM_001244883,NM_001933,NR_033814,NR_045209,XR_001750184	DLST	dihydrolipoamide S-succinyltransferase	protein_coding	NP_001231812.1;NP_001924.2	2911	126063	2768	1722	1722	1889	1779	2825	44.5323	32.9324	34.8521	37.2341	40.0463	48.4475
NR_130749	DLSTP1	dihydrolipoamide S-succinyltransferase pseudogene 1	transcribed_pseudogene	.	2912	.	17	3	14	8	9	2	0.232775	0.045868	0.235991	0.13293	0.163325	0.031911
NM_001038493,NM_178120	DLX1	distal-less homeobox 1	protein_coding	NP_001033582.1;NP_835221.2	2914	600029	344	41	61	24	60	27	6.27867	0.864763	1.50118	0.542669	1.64092	0.530954
NM_004405	DLX2	distal-less homeobox 2	protein_coding	NP_004396.1	2915	126255	78	0	21	0	48	15	1.35645	0	0.460489	0	1.16234	0.282894
NM_005220	DLX3	distal-less homeobox 3	protein_coding	NP_005211.1	2916	600525	202	41	47	575	118	233	3.33419	0.787207	0.972542	12.0551	2.72823	4.2981
NM_001934,NM_138281,XM_017024291	DLX4	distal-less homeobox 4	protein_coding	NP_001925.2;NP_612138.1;XP_016879780.1	2917	601911	35	26	34	284	25	253	0.736262	0.637463	0.885077	7.86315	0.760272	6.18043
NM_005221,XM_005250185,XM_017011803	DLX5	distal-less homeobox 5	protein_coding	NP_005212.1;XP_005250242.1;XP_016867292.1	2918	600028	224	44	142	66	118	124	6.7616	1.52554	5.50852	2.45584	4.98237	4.11533
NM_005222	DLX6	distal-less homeobox 6	protein_coding	NP_005213.3	2919	600030	104	8	41	7	16	22	1.93649	0.165929	0.965475	0.146557	0.406868	0.457752
NM_001320644,NM_001377530,NM_004406,NM_007329,NM_017579,XM_006717660,XM_006717665,XM_011539389,XM_011539390,XM_011539391,XM_011539392,XM_011539393,XM_011539394,XM_011539395,XM_011539396,XM_011539398,XM_011539399,XM_011539400,XM_011539401,XM_011539402,XM_011539403,XM_011539405,XM_011539407,XM_011539408,XM_011539409,XM_011539410,XM_011539411,XM_011539413,XM_011539414,XM_011539415,XM_017015798,XM_02…	DMBT1	deleted in malignant brain tumors 1	protein_coding	NP_001307573.1;NP_001364459.1;NP_004397.2;NP_015568.2;NP_060049.2;XP_006717723.1;XP_006717728.1;XP_011537691.1;XP_011537692.1;XP_011537693.1;XP_011537694.1;XP_011537695.1;XP_011537696.1;XP_011537697.1;XP_011537698.1;XP_011537700.1;XP_011537701.1;XP_011537702.1;XP_011537703.1;XP_011537704.1;XP_011537705.1;XP_011537707.1;XP_011537709.1;XP_011537710.1;XP_011537711.1;XP_011537712.1;XP_011537713.1;XP_…	2926	601969	25	178	0	0	11	0	0.114251	1.10275	0	0	0.077131	0
NM_000109,NM_004006,NM_004009,NM_004010,NM_004011,NM_004012,NM_004013,NM_004014,NM_004015,NM_004016,NM_004017,NM_004018,NM_004019,NM_004020,NM_004021,NM_004022,NM_004023,XM_006724468,XM_006724469,XM_006724470,XM_006724473,XM_006724474,XM_006724475,XM_011545467,XM_011545468,XM_011545469,XM_017029328,XM_017029329,XM_017029330,XM_017029331	DMD	dystrophin	protein_coding	NP_000100.3;NP_003997.2;NP_004000.1;NP_004001.1;NP_004002.3;NP_004003.2;NP_004004.1;NP_004005.1;NP_004006.1;NP_004007.1;NP_004008.1;NP_004009.1;NP_004010.1;NP_004011.2;NP_004012.2;NP_004013.1;NP_004014.2;XP_006724531.1;XP_006724532.1;XP_006724533.1;XP_006724536.1;XP_006724537.1;XP_006724538.1;XP_011543769.1;XP_011543770.1;XP_011543771.1;XP_016884817.1;XP_016884818.1;XP_016884819.1;XP_016884820.1	2928	300377	3109	22753	3388	9576	4391	913	17.2308	141.322	23.7772	41.9758	38.4408	5.22305
NM_001134707,NM_007101,XM_017014367,XM_017014368,XR_001746213,XR_001746214,XR_001746215,XR_001746216,XR_001746217,XR_001746218,XR_002956762,XR_929726	SARDH	sarcosine dehydrogenase	protein_coding	NP_001128179.1;NP_009032.2;XP_016869856.1;XP_016869857.1	10536	604455	1799	1446	2353	138	721	484	23.2963	22.4831	39.2008	1.52717	13.5107	4.70927
NM_001079911,NM_004407,XM_011531705,XM_011531706	DMP1	dentin matrix acidic phosphoprotein 1	protein_coding	NP_001073380.1;NP_004398.1;XP_011530007.1;XP_011530008.1	2932	600980	4	5	5	0	7	0	0.039171	0.069273	0.070393	0	0.102845	0
NM_001005336,NM_001288737,NM_001288738,NM_001288739,NM_001374269,NM_004408	DNM1	dynamin 1	protein_coding	NP_001005336.1;NP_001275666.1;NP_001275667.1;NP_001275668.1;NP_001361198.1;NP_004399.2	2972	602377	2239	339	1376	612	1570	227	24.8217	4.3525	19.34	8.57242	24.481	2.79768
NM_001081560,NM_001081562,NM_001081563,NM_001288764,NM_001288765,NM_001288766,NM_004409	DMPK	DM1 protein kinase	protein_coding	NP_001075029.1;NP_001075031.1;NP_001075032.1;NP_001275693.1;NP_001275694.1;NP_001275695.1;NP_004400.4	2933	605377	6343	12270	3758	14652	5776	17113	91.3468	214.659	69.2003	273.588	119.686	275.907
NM_001363767,NM_021951,XM_006716732,XM_011517770,XM_011517771,XM_011517772,XM_011517773,XM_017014374,XM_017014375,XM_024447434	DMRT1	doublesex and mab-3 related transcription factor 1	protein_coding	NP_001350696.1;NP_068770.2;XP_006716795.1;XP_011516072.1;XP_011516073.1;XP_011516074.1;XP_011516075.1;XP_016869863.1;XP_016869864.1;XP_024303202.1	2934	602424	34	6	34	0	27	9	0.652131	0.111961	0.806175	0	0.71413	0.18567
NM_004943	DMWD	DM1 locus, WD repeat containing	protein_coding	NP_004934.1	2936	609857	4833	7951	3057	7575	3695	7183	61.0082	117.018	48.9705	121.385	65.6363	101.22
NM_001080449,NR_102264,XM_006717680,XM_011539417,XM_017015799	DNA2	DNA replication helicase/nuclease 2	protein_coding	NP_001073918.2;XP_006717743.1;XP_011537719.1;XP_016871288.1	2939	601810	595	464	1208	650	503	501	6.42702	5.08699	15.6454	7.80871	6.68959	5.36226
NM_001369,XM_005248262,XM_017009177,XM_017009178,XM_017009179,XM_017009180,XM_017009181,XM_017009182,XM_017009183,XM_017009184,XM_017009185,XM_017009186,XM_017009187,XM_017009188,XM_024454388,XM_024454389,XR_001742034,XR_001742035	DNAH5	dynein axonemal heavy chain 5	protein_coding	NP_001360.1;XP_005248319.2;XP_016864666.1;XP_016864667.1;XP_016864668.1;XP_016864669.1;XP_016864670.1;XP_016864671.1;XP_016864672.1;XP_016864673.1;XP_016864674.1;XP_016864675.1;XP_016864676.1;XP_016864677.1;XP_024310156.1;XP_024310157.1	2950	603335	1001	28	1188	270	3150	229	2.43533	0.074421	3.6125	0.800018	17.4254	0.635015
NM_001370,XM_006711956,XM_011532649,XM_011532650,XM_011532652,XM_011532653,XM_011532654,XM_011532655,XM_011532657,XM_011532660,XM_017003521,XM_017003522,XM_017003523,XM_017003524	DNAH6	dynein axonemal heavy chain 6	protein_coding	NP_001361.1;XP_006712019.1;XP_011530951.1;XP_011530952.1;XP_011530954.1;XP_011530955.1;XP_011530956.1;XP_011530957.1;XP_011530959.1;XP_011530962.1;XP_016859010.1;XP_016859011.1;XP_016859012.1;XP_016859013.1	2951	603336	4553	1628	1669	5087	8154	403	15.7835	6.48045	7.76393	22.111	39.1386	1.51804
NM_001206927,NM_001371,XM_011514318,XM_011514319,XM_011514320,XM_017010325,XM_017010326,XM_017010327,XR_001743188,XR_926078	DNAH8	dynein axonemal heavy chain 8	protein_coding	NP_001193856.1;NP_001362.2;XP_011512620.1;XP_011512621.1;XP_011512622.1;XP_016865814.1;XP_016865815.1;XP_016865816.1	2952	603337	526	54	2120	21	57	156	1.5407	0.183342	8.16552	0.073986	0.230835	0.508231
NM_001372,NM_004662,XM_011523703,XM_017024292,XM_017024293,XM_017024294,XM_017024295	DNAH9	dynein axonemal heavy chain 9	protein_coding	NP_001363.2;NP_004653.2;XP_011522005.1;XP_016879781.1;XP_016879782.1;XP_016879783.1;XP_016879784.1	2953	603330	687	60	107	368	319	35	2.10338	0.210919	0.411778	1.41401	1.35999	0.115867
NM_001351825,NM_005223,XM_006720854,XM_011522393,XM_017022992,XM_017022993,XM_017023000,XM_017023001,XM_017023002,XM_017023003,XM_017023004,XM_017023005,XM_017023006,XM_024450169,XM_024450170,XM_024450171,XM_024450172,XR_002957783,XR_002957784,XR_002957785	DNASE1	deoxyribonuclease 1	protein_coding	NP_001338754.1;NP_005214.2;XP_006720917.1;XP_011520695.1;XP_016878481.1;XP_016878482.1;XP_016878489.1;XP_016878490.1;XP_016878491.1;XP_016878492.1;XP_016878493.1;XP_016878494.1;XP_016878495.1;XP_024305937.1;XP_024305938.1;XP_024305939.1;XP_024305940.1	2956	125505	3764	3102	2838	4000	1946	8284	48.0594	49.9588	47.7236	63.5736	39.083	139.758
NM_001009932,NM_001009933,NM_001009934,NM_001303620,NM_006730,XM_005277829,XM_011531122,XM_017029332	DNASE1L1	deoxyribonuclease 1 like 1	protein_coding	NP_001009932.1;NP_001009933.1;NP_001009934.1;NP_001290549.1;NP_006721.1;XP_005277886.1;XP_011529424.1;XP_016884821.1	2957	300081	2445	1302	1317	1557	1467	1349	36.8894	23.6558	25.7113	28.807	30.9508	21.3539
NM_001301680,NM_001374	DNASE1L2	deoxyribonuclease 1 like 2	protein_coding	NP_001288609.1;NP_001365.1	2958	602622	526	773	275	1504	304	1484	16.7588	29.1728	11.1235	61.4408	13.6421	52.8392
NM_001256560,NM_004944	DNASE1L3	deoxyribonuclease 1 like 3	protein_coding	NP_001243489.1;NP_004935.1	2959	602244	649	502	987	728	201	39	21.4485	18.772	38.5596	29.1536	9.22337	1.34111
NM_001375	DNASE2	deoxyribonuclease 2, lysosomal	protein_coding	NP_001366.1	2960	126350	954	805	601	755	905	821	21.1833	20.8218	16.9321	21.2796	28.2783	20.3377
NM_001376	DYNC1H1	dynein cytoplasmic 1 heavy chain 1	protein_coding	NP_001367.2	2961	600112	60560	41075	38605	38366	41219	33084	130.739	103.386	105.776	105.144	125.24	79.7353
NM_001135556,NM_001135557,NM_001278421,NM_001278422,NM_004411	DYNC1I1	dynein cytoplasmic 1 intermediate chain 1	protein_coding	NP_001129028.1;NP_001129029.1;NP_001265350.1;NP_001265351.1;NP_004402.1	2963	603772	200	640	111	445	465	652	2.86741	10.7104	2.0053	8.10215	9.43024	10.4691
NM_001271785,NM_001271786,NM_001271787,NM_001271788,NM_001271789,NM_001271790,NM_001320882,NM_001320883,NM_001320884,NM_001378,NM_001378455,NM_001378456	DYNC1I2	dynein cytoplasmic 1 intermediate chain 2	protein_coding	NP_001258714.1;NP_001258715.1;NP_001258716.1;NP_001258717.1;NP_001258718.1;NP_001258719.1;NP_001307811.1;NP_001307812.1;NP_001307813.1;NP_001365384.1;NP_001365385.1;NP_001369.1	2964	603331	1043	883	858	613	1008	439	10.406	10.3959	12.2795	7.7654	14.1641	4.93164
NM_001286157,NM_001323955,NM_006141,NR_136658,XM_017023008	DYNC1LI2	dynein cytoplasmic 1 light intermediate chain 2	protein_coding	NP_001273086.1;NP_001310884.1;NP_006132.1;XP_016878497.1	2966	611406	13084	7249	9114	9654	16549	12407	130.168	87.5031	114.688	124.762	230.629	137.472
NM_001005360,NM_001005361,NM_001005362,NM_001190716,NM_004945	DNM2	dynamin 2	protein_coding	NP_001005360.1;NP_001005361.1;NP_001005362.1;NP_001177645.1;NP_004936.2	2974	602378	15100	14303	13081	13821	7627	23202	178.914	197.057	196.701	207.443	127.16	306.367
NM_001130823,NM_001318730,NM_001318731,NM_001379	DNMT1	DNA methyltransferase 1	protein_coding	NP_001124295.1;NP_001305659.1;NP_001305660.1;NP_001370.1	2976	126375	8253	5674	13430	6338	3368	7187	67.8537	54.4176	140.214	66.1833	38.9529	65.9713
NM_001321006,NM_001321007,NM_001351219,NM_001351220,NM_001351221,NM_001351222,NM_001351223,NM_004412,XM_005252374,XM_005252375,XM_005252378,XM_011519343,XM_011519344,XM_011519345,XM_017015801,XM_017015802,XM_017015803,XM_017015804,XM_017015806,XM_017015809,XM_017015810,XM_017015812,XM_024447855,XM_024447856,XM_024447857,XM_024447858	TRDMT1	tRNA aspartic acid methyltransferase 1	protein_coding	NP_001307935.1;NP_001307936.1;NP_001338148.1;NP_001338149.1;NP_001338150.1;NP_001338151.1;NP_001338152.1;NP_004403.1;XP_005252431.1;XP_005252432.1;XP_005252435.1;XP_011517645.1;XP_011517646.1;XP_011517647.1;XP_016871290.1;XP_016871291.1;XP_016871292.1;XP_016871293.1;XP_016871295.1;XP_016871298.1;XP_016871299.1;XP_016871301.1;XP_024303623.1;XP_024303624.1;XP_024303625.1;XP_024303626.1	2977	602478	1707	679	1172	1526	1953	934	11.4223	5.19305	8.34407	10.1871	16.7982	4.04253
NM_001320892,NM_001320893,NM_001375819,NM_022552,NM_153759,NM_175629,NM_175630,NR_135490,XM_005264175,XM_011532662,XM_011532663,XM_011532664,XM_011532666,XM_011532667,XM_017003526,XM_017003527,XR_001738657	DNMT3A	DNA methyltransferase 3 alpha	protein_coding	NP_001307821.1;NP_001307822.1;NP_001362748.1;NP_072046.2;NP_715640.2;NP_783328.1;NP_783329.1;XP_005264232.1;XP_011530964.1;XP_011530965.1;XP_011530966.1;XP_011530968.1;XP_011530969.1;XP_016859015.1;XP_016859016.1	2978	602769	7984	9836	6066	10402	6074	9351	64.5761	89.2317	69.6278	99.8279	68.6671	72.8891
NM_001207055,NM_001207056,NM_006892,NM_175848,NM_175849,NM_175850,XM_011528653,XM_011528654,XR_936510,XR_936511,XR_936512	DNMT3B	DNA methyltransferase 3 beta	protein_coding	NP_001193984.1;NP_001193985.1;NP_008823.1;NP_787044.1;NP_787045.1;NP_787046.1;XP_011526955.1;XP_011526956.1	2979	602900	813	507	402	2089	736	2184	8.26262	6.14135	5.34651	26.6388	10.4272	24.2775
NM_001017520,NM_004088	DNTT	DNA nucleotidylexotransferase	protein_coding	NP_001017520.1;NP_004079.3	2983	187410	18	0	0	0	0	0	0.377503	0	0	0	0	0
NM_001290223,NM_001377543,NM_001377544,NM_001377546,NM_001377547,NM_001377548,NM_001377550,NM_001377553,NM_001377554,NM_001377556,NM_001377558,NM_001377560,NM_001377561,NM_001380,XM_011539422,XM_011539424,XM_017015813,XM_017015814,XM_017015817,XM_024447859	DOCK1	dedicator of cytokinesis 1	protein_coding	NP_001277152.2;NP_001364472.1;NP_001364473.1;NP_001364475.1;NP_001364476.1;NP_001364477.1;NP_001364479.1;NP_001364482.1;NP_001364483.1;NP_001364485.1;NP_001364487.1;NP_001364489.1;NP_001364490.1;NP_001371.2;XP_011537724.1;XP_011537726.1;XP_016871302.1;XP_016871303.1;XP_016871306.1;XP_024303627.1	2987	601403	16359	16444	6634	19066	14869	17076	104.04	122.035	53.7066	154.146	135.728	122.303
NM_004946,NR_156756,XM_005265830,XM_011534448,XM_011534449,XM_011534450,XM_011534451,XM_017009189,XM_017009190	DOCK2	dedicator of cytokinesis 2	protein_coding	NP_004937.1;XP_005265887.1;XP_011532750.1;XP_011532751.1;XP_011532752.1;XP_011532753.1;XP_016864678.1;XP_016864679.1	2988	603122	15254	6800	23025	560	1144	1929	110.13	56.4179	211.204	5.00013	11.5855	15.1472
NM_004947,XM_005264914,XM_005264915,XM_005264916,XM_005264917,XM_005264918,XM_006713008,XM_006713009,XM_006713010,XM_011533441,XM_011533443,XM_011533444,XM_011533445,XM_017005825,XM_017005826,XM_017005827,XM_017005828	DOCK3	dedicator of cytokinesis 3	protein_coding	NP_004938.1;XP_005264971.1;XP_005264972.1;XP_005264973.1;XP_005264974.1;XP_005264975.1;XP_006713071.1;XP_006713072.1;XP_006713073.1;XP_011531743.1;XP_011531745.1;XP_011531746.1;XP_011531747.1;XP_016861314.1;XP_016861315.1;XP_016861316.1;XP_016861317.1	2989	603123	15062	10481	5567	25925	24207	28074	72.3883	58.2265	33.9338	157.294	163.623	149.116
NM_001197260,NM_001318866,NM_001318867,NM_001318868,NM_001318869,NM_001381,XM_017003528	DOK1	docking protein 1	protein_coding	NP_001184189.1;NP_001305795.1;NP_001305796.1;NP_001305797.1;NP_001305798.1;NP_001372.1;XP_016859017.1	2990	602919	1048	698	1316	350	544	324	18.704	14.5501	29.7865	9.23189	13.6355	6.39181
NM_001371205,NM_001371206,NM_005510,XM_006715005,XR_002956262,XR_002956263,XR_002956264,XR_926082	DXO	decapping exoribonuclease	protein_coding	NP_001358134.1;NP_001358135.1;NP_005501.2;XP_006715068.1	2992	605996	2874	2624	2244	2492	2135	2510	79.6021	83.8948	78.0239	87.9855	81.8111	76.6558
NM_001382,XM_005271422,XM_011542648,XM_017017293,XM_017017294,XM_017017295,XR_001747785,XR_947801	DPAGT1	dolichyl-phosphate N-acetylglucosaminephosphotransferase 1	protein_coding	NP_001373.2;XP_005271479.1;XP_011540950.1;XP_016872782.1;XP_016872783.1;XP_016872784.1	2995	191350	1822	1639	1737	1237	1076	1421	40.7693	42.8138	49.43	35.369	33.8418	35.8309
NM_001128141,NM_004413,XM_005256285,XM_005256286,XM_011522925,XM_017023009,XM_024450173	DPEP1	dipeptidase 1	protein_coding	NP_001121613.1;NP_004404.1;XP_005256342.1;XP_005256343.1;XP_011521227.1;XP_016878498.1;XP_024305941.1	3002	179780	343	29	255	0	0	13	8.65078	0.612714	8.12529	0	0	0.393087
NM_001346574,NM_001346575,NM_001346576,NM_001383,NR_144474,NR_144475,NR_144476	DPH1	diphthamide biosynthesis 1	protein_coding	NP_001333503.1;NP_001333504.1;NP_001333505.1;NP_001374.4	3003	603527	8863	5988	5006	7480	5274	6010	149.849	121.68	112.175	168.108	129.218	118.632
NM_001039589,NM_001319165,NM_001319166,NM_001319167,NM_001319168,NM_001319169,NM_001319170,NM_001319171,NM_001384,XM_017000502	DPH2	diphthamide biosynthesis 2	protein_coding	NP_001034678.1;NP_001306094.1;NP_001306095.1;NP_001306096.1;NP_001306097.1;NP_001306098.1;NP_001306099.1;NP_001306100.1;NP_001375.2;XP_016855991.1	3004	603456	1575	853	1230	806	689	519	27.0612	16.864	26.4273	17.4065	16.5488	9.81396
NM_001379604,NM_001379605,NM_001379606,NM_001935,NR_166822,NR_166823,NR_166824,NR_166825	DPP4	dipeptidyl peptidase 4	protein_coding	NP_001366533.1;NP_001366534.1;NP_001366535.1;NP_001926.2	3009	102720	1172	6262	1351	58	433	657	13.6127	87.7425	19.8437	0.815081	6.86344	8.86052
NM_001039350,NM_001290252,NM_001290253,NM_001364497,NM_001364498,NM_001364499,NM_001364500,NM_001364501,NM_001364502,NM_001936,NM_130797,NR_157195,NR_157196,XM_017011812	DPP6	dipeptidyl peptidase like 6	protein_coding	NP_001034439.1;NP_001277181.1;NP_001277182.1;NP_001351426.1;NP_001351427.1;NP_001351428.1;NP_001351429.1;NP_001351430.1;NP_001351431.1;NP_001927.3;NP_570629.2;XP_016867301.1	3010	126141	5707	261	1323	175	3761	74	56.7064	3.28694	16.6066	1.9829	56.4649	0.75825
NM_001937	DPT	dermatopontin	protein_coding	NP_001928.2	3011	125597	4093	3	1216	6	3485	9	102.483	0.085856	38.6383	0.159265	122.821	0.242753
NM_000110,NM_001160301,XM_005270562,XM_006710397,XM_017000507,XM_017000508,XM_017000509,XM_017000510,XR_001737014	DPYD	dihydropyrimidine dehydrogenase	protein_coding	NP_000101.2;NP_001153773.1;XP_005270619.2;XP_006710460.1;XP_016855996.1;XP_016855997.1;XP_016855998.1;XP_016855999.1	3012	612779	5153	5072	6430	1565	2829	1309	59.3662	59.9113	92.3939	27.8801	47.7823	14.0188
NM_001385,XM_005250818,XM_006716518,XM_011516903,XM_017013167,XM_024447087,XR_001745489,XR_001745490	DPYS	dihydropyrimidinase	protein_coding	NP_001376.1;XP_005250875.1;XP_006716581.1;XP_011515205.1;XP_016868656.1;XP_024302855.1	3013	613326	0	14	34	0	0	11	0	0.126244	0.585458	0	0	0.174257
NM_001197293,NM_001244604,NM_001386	DPYSL2	dihydropyrimidinase like 2	protein_coding	NP_001184222.1;NP_001231533.1;NP_001377.1	3014	602463	11366	4465	7985	2561	7573	944	108.354	50.2097	97.0406	31.4765	100.689	10.0693
NM_001197294,NM_001387,XM_011537574	DPYSL3	dihydropyrimidinase like 3	protein_coding	NP_001184223.1;NP_001378.1;XP_011535876.1	3015	601168	8226	1826	4446	566	16030	2126	68.7842	17.9478	46.2093	5.78632	185.205	20.3638
NM_001938	DR1	down-regulator of transcription 1	protein_coding	NP_001929.1	3017	601482	2725	1159	2793	1338	1775	853	11.5841	5.74322	15.0726	7.21705	10.6172	4.0455
NM_000111	SLC26A3	solute carrier family 26 member 3	protein_coding	NP_000102.1	3018	126650	92	49	0	0	23	2	1.36005	0.847112	0	0	0.466449	0.025756
NM_000794	DRD1	dopamine receptor D1	protein_coding	NP_000785.1	3020	126449	19	0	39	24	28	0	0.197193	0	0.527662	0.32214	0.413256	0
NM_000795,NM_016574,XM_017017296	DRD2	dopamine receptor D2	protein_coding	NP_000786.1;NP_057658.2;XP_016872785.1	3023	126450	7	12	6	14	4	52	0.092133	0.202273	0.116358	0.262438	0.085238	0.875894
NM_000796,NM_001282563,NM_001290809,NM_033663,XM_017005829	DRD3	dopamine receptor D3	protein_coding	NP_000787.2;NP_001269492.1;NP_001277738.1;NP_387512.3;XP_016861318.1	3024	126451	0	0	0	0	0	0	0	0	0	0	0	0
NM_000797	DRD4	dopamine receptor D4	protein_coding	NP_000788.2	3025	126452	633	740	310	916	459	151	19.4771	26.5308	12.0849	35.7526	19.8454	5.18469
NM_000798	DRD5	dopamine receptor D5	protein_coding	NP_000789.1	3026	126453	8	2	2	0	0	0	0.13938	0.022588	0.035972	0	0	0
gene-DRD5P1	DRD5P1	dopamine receptor D5 pseudogene 1	pseudogene	.	3027	.	0	4	0	1	0	0	0	0.07514	0	0.022601	0	0
NR_111001	DRD5P2	dopamine receptor D5 pseudogene 2	transcribed_pseudogene	.	3028	.	0	0	1	1	2	0	0	0	0.01808	0.024274	0.035793	0
NM_001330144,NM_001388,XM_005256499,XM_005256500,XM_011523704,XM_011523706,XM_011523707,XM_017024296,XM_017024297,XR_002957980	DRG2	developmentally regulated GTP binding protein 2	protein_coding	NP_001317073.1;NP_001379.1;XP_005256556.1;XP_005256557.1;XP_011522006.1;XP_011522008.1;XP_011522009.1;XP_016879785.1;XP_016879786.1	3030	602986	2375	2418	1462	1879	1100	1539	50.5975	55.2399	36.326	49.4709	33.1126	37.4993
NM_005224,XM_005259513,XM_005259514,XM_017026445,XM_017026446,XM_024451407	ARID3A	AT-rich interaction domain 3A	protein_coding	NP_005215.1;XP_005259570.1;XP_005259571.1;XP_016881934.1;XP_016881935.1;XP_024307175.1	3031	603265	1598	849	1886	1692	542	2693	11.1767	7.01205	16.9605	14.9952	5.38007	21.7899
NM_001171184,NM_001939,XM_017029333,XM_017029334	DRP2	dystrophin related protein 2	protein_coding	NP_001164655.1;NP_001930.2;XP_016884822.1;XP_016884823.1	3032	300052	20	12	20	9	8	19	0.115223	0.079761	0.146166	0.066562	0.06122	0.123051
NM_001007026,NM_001940	ATN1	atrophin 1	protein_coding	NP_001007027.1;NP_001931.2	3033	607462	48659	98125	21103	106932	34066	72735	445.487	1047.38	245.196	1242.77	438.953	743.397
NM_004948,NM_024421	DSC1	desmocollin 1	protein_coding	NP_004939.1;NP_077739.1	3035	125643	28	2	18	0	0	0	0.279418	0.012566	0.224688	0	0	0
NM_004949,NM_024422,XM_005258206	DSC2	desmocollin 2	protein_coding	NP_004940.1;NP_077740.1;XP_005258263.1	3036	125645	1180	215	1315	469	1831	550	4.11593	0.869865	11.6681	2.07607	8.98877	2.14759
NM_001941,NM_024423	DSC3	desmocollin 3	protein_coding	NP_001932.2;NP_077741.2	3037	600271	111	0	145	7	0	4	0.615652	0	1.02885	0.045328	0	0.018911
NM_001271534,NM_001389,NR_073202,XM_017028281	DSCAM	DS cell adhesion molecule	protein_coding	NP_001258463.1;NP_001380.2;XP_016883770.1	3039	602523	21	7	45	38	46	182	0.101294	0.038671	0.281361	0.238746	0.318727	1.01898
NM_001285389,NM_001285391,NM_001285392,NM_001285393,NM_001331016,NM_004414,NM_203417,NM_203418,XM_005260929,XM_017028282,XM_017028283	RCAN1	regulator of calcineurin 1	protein_coding	NP_001272318.1;NP_001272320.2;NP_001272321.1;NP_001272322.1;NP_001317945.1;NP_004405.3;NP_981962.1;NP_981963.1;XP_005260986.1;XP_016883771.1;XP_016883772.1	3040	602917	8562	1197	2407	1110	9272	23455	136.149	23.8236	51.1481	21.8639	222.475	427.635
NM_001942	DSG1	desmoglein 1	protein_coding	NP_001933.2	3048	125670	6	0	13	7	0	71	0.031176	0	0.096947	0.051841	0	0.471188
NM_001943,XM_024451095	DSG2	desmoglein 2	protein_coding	NP_001934.2;XP_024306863.1	3049	125671	5032	1142	1913	1431	7065	2171	38.0158	10.0578	19.2914	13.7208	75.1314	18.3957
NM_001944,XM_011525850	DSG3	desmoglein 3	protein_coding	NP_001935.2;XP_011524152.1	3050	169615	39	0	9	0	0	0	0.300541	0	0.079896	0	0	0
NM_001015881,NM_001318468,NM_001318470,NM_004089,NM_198057,XM_005262099,XM_005262100,XM_005262102,XM_005262103,XM_011530884,XM_017029335	TSC22D3	TSC22 domain family member 3	protein_coding	NP_001015881.1;NP_001305397.1;NP_001305399.1;NP_004080.2;NP_932174.1;XP_005262156.1;XP_005262157.1;XP_005262159.1;XP_005262160.1;XP_011529186.1;XP_016884824.1	3051	300506	16477	3948	12353	4587	6070	11819	363.526	99.9531	346.367	126.373	188.144	281.252
NM_001008844,NM_001319034,NM_004415	DSP	desmoplakin	protein_coding	NP_001008844.1;NP_001305963.1;NP_004406.2	3052	125647	26610	6977	9215	24277	32239	74981	121.114	36.4742	54.3836	140.081	208.075	377.257
NM_004950,XM_011538008	EPYC	epiphycan	protein_coding	NP_004941.2;XP_011536310.1	3053	601657	0	0	9	0	0	0	0	0	0.31026	0	0	0
NM_014208	DSPP	dentin sialophosphoprotein	protein_coding	NP_055023.2	3054	125485	0	26	3	3	0	0	0	0.290856	0.02523	0.032981	0	0
NM_000112,XM_017009191	SLC26A2	solute carrier family 26 member 2	protein_coding	NP_000103.2;XP_016864680.1	10994	606718	2533	2122	2307	385	1731	209	13.5685	13.2233	15.6469	2.61085	13.0807	1.24597
NM_001128175,NM_001198938,NM_001198939,NM_001198940,NM_001198941,NM_001198942,NM_001198943,NM_001198944,NM_001198945,NM_001390,NM_001391,NM_001392,NM_032975,NM_032978,NM_032979,NM_032980,NM_032981,XM_005258221,XM_011525853,XM_017025575,XM_017025576,XM_017025577,XM_017025578,XM_017025579,XM_017025580,XM_017025581,XM_017025582,XM_017025584,XM_017025585,XM_017025586,XM_017025587,XM_017025588,XM_0170…	DTNA	dystrobrevin alpha	protein_coding	NP_001121647.1;NP_001185867.1;NP_001185868.1;NP_001185869.1;NP_001185870.1;NP_001185871.1;NP_001185872.1;NP_001185873.1;NP_001185874.1;NP_001381.2;NP_001382.2;NP_001383.2;NP_116757.2;NP_116760.2;NP_116761.2;NP_116762.2;NP_116763.1;XP_005258278.1;XP_011524155.1;XP_016881064.1;XP_016881065.1;XP_016881066.1;XP_016881067.1;XP_016881068.1;XP_016881069.1;XP_016881070.1;XP_016881071.1;XP_016881073.1;XP_…	3057	601239	7690	10726	2325	900	6854	592	61.3575	102.132	24.9296	10.3068	85.0598	4.23867
NM_001256303,NM_001256304,NM_001256308,NM_001320932,NM_001320933,NM_001320934,NM_001320935,NM_001320936,NM_001320937,NM_001351381,NM_001351382,NM_001351383,NM_001351384,NM_001351385,NM_001351386,NM_001351387,NM_001351388,NM_001351389,NM_001351390,NM_001351391,NM_001351392,NM_001351393,NM_001351394,NM_001351395,NM_021907,NM_033147,NM_033148,NM_183360,NM_183361,NR_147180,XM_011532671,XM_011532672,X…	DTNB	dystrobrevin beta	protein_coding	NP_001243232.1;NP_001243233.1;NP_001243237.1;NP_001307861.1;NP_001307862.1;NP_001307863.1;NP_001307864.1;NP_001307865.1;NP_001307866.1;NP_001338310.1;NP_001338311.1;NP_001338312.1;NP_001338313.1;NP_001338314.1;NP_001338315.1;NP_001338316.1;NP_001338317.1;NP_001338318.1;NP_001338319.1;NP_001338320.1;NP_001338321.1;NP_001338322.1;NP_001338323.1;NP_001338324.1;NP_068707.1;NP_149159.2;NP_149160.1;NP_…	3058	602415	4892	635	2468	4484	4629	7345	87.0097	13.6041	57.114	103.217	116.882	151.014
NM_001945	HBEGF	heparin binding EGF like growth factor	protein_coding	NP_001936.1	3059	126150	1065	441	755	246	1632	1454	19.4394	9.36692	17.4864	5.67976	41.9176	29.6265
NM_004416,XM_011538009	DTX1	deltex E3 ubiquitin ligase 1	protein_coding	NP_004407.2;XP_011536311.1	3060	602582	2219	8529	6101	133	938	58	25.1459	109.611	88.6125	1.83747	16.7494	0.703535
NM_001165031,NM_001320902,NM_001320903,NM_001320904,NM_001320905,NM_012145,NR_033255,NR_135492	DTYMK	deoxythymidylate kinase	protein_coding	NP_001158503.1;NP_001307831.1;NP_001307832.1;NP_001307833.1;NP_001307834.1;NP_036277.2	3061	188345	459	193	456	254	286	149	19.0028	9.56429	23.8074	13.6957	16.7208	6.77604
NM_001197295,NM_001197296,NM_001393,XM_017014376,XM_017014377,XM_024447435,XM_024447436,XM_024447437	ECM2	extracellular matrix protein 2	protein_coding	NP_001184224.1;NP_001184225.1;NP_001384.1;XP_016869865.1;XP_016869866.1;XP_024303203.1;XP_024303204.1;XP_024303205.1	3154	603479	1383	114	1323	853	3061	133	18.8685	1.67385	22.2536	14.5054	56.6515	1.88449
NM_004417	DUSP1	dual specificity phosphatase 1	protein_coding	NP_004408.1	3064	600714	50948	9697	19783	13430	36706	47110	1089.5	241.746	536.918	364.58	1104.75	1124.68
NM_004418,XM_017003546	DUSP2	dual specificity phosphatase 2	protein_coding	NP_004409.1;XP_016859035.1	3068	603068	1374	45	1942	0	146	18	33.844	1.30358	60.4928	0	5.05744	0.478445
NM_004090	DUSP3	dual specificity phosphatase 3	protein_coding	NP_004081.1	3069	600183	4266	1973	2808	1276	3748	1465	44.8401	24.1809	37.4572	17.0168	55.4507	17.1813
NM_001394,NM_057158,XM_011544428	DUSP4	dual specificity phosphatase 4	protein_coding	NP_001385.1;NP_476499.1;XP_011542730.1	3070	602747	1127	5680	1854	415	538	143	8.58892	49.2388	17.8833	4.03271	5.72197	1.18216
NM_004419	DUSP5	dual specificity phosphatase 5	protein_coding	NP_004410.3	3071	603069	5234	1082	3432	273	1669	166	90.9573	21.9234	75.6807	6.00978	40.8163	3.21221
NM_001946,NM_022652	DUSP6	dual specificity phosphatase 6	protein_coding	NP_001937.2;NP_073143.2	3072	602748	13089	20222	9489	3743	16328	46104	156.6	281.015	143.828	56.5894	280.297	612.923
NM_001947	DUSP7	dual specificity phosphatase 7	protein_coding	NP_001938.2	3073	602749	2455	1023	2276	1229	1273	236	31.4357	15.2644	36.9824	19.969	22.9439	3.37321
NM_004420,XM_011519932,XM_011519933	DUSP8	dual specificity phosphatase 8	protein_coding	NP_004411.2;XP_011518234.1;XP_011518235.1	3074	602038	550	82	435	57	878	69	5.04182	0.744073	4.31618	0.556408	9.66705	0.599272
NM_001318503,NM_001395,XM_011531123,XM_011531124	DUSP9	dual specificity phosphatase 9	protein_coding	NP_001305432.1;NP_001386.1;XP_011529425.1;XP_011529426.1	3076	300134	0	0	6	4	0	0	0	0	0.11379	0.070689	0	0
NM_001025248,NM_001025249,NM_001330286,NM_001948,XM_017021988,XR_001751125,XR_931760	DUT	deoxyuridine triphosphatase	protein_coding	NP_001020419.1;NP_001020420.1;NP_001317215.1;NP_001939.1;XP_016877477.1	3078	601266	3225	2546	2664	3344	2836	1369	77.2839	68.0858	79.9771	101.467	95.4341	35.0434
NM_001330311,NM_004421,XM_005244732,XM_005244733	DVL1	dishevelled segment polarity protein 1	protein_coding	NP_001317240.1;NP_004412.2;XP_005244789.1;XP_005244790.1	3084	601365	4383	9629	2485	14390	3931	10921	60.1935	148.049	43.6629	255.52	73.0713	160.508
NM_004422,XM_005256502,XR_001752441,XR_001752442,XR_001752443	DVL2	dishevelled segment polarity protein 2	protein_coding	NP_004413.1;XP_005256559.1	3086	602151	3186	3167	2210	3470	2362	2892	50.619	56.7778	45.7574	69.0423	49.7222	47.5657
NM_004423,XM_005247172,XM_011512513	DVL3	dishevelled segment polarity protein 3	protein_coding	NP_004414.3;XP_005247229.1;XP_011510815.1	3087	601368	17911	22824	10634	19601	12236	16037	147.821	225.86	114.409	208.308	144.333	153.807
NM_001347721,NM_001347722,NM_001347723,NM_001396,NM_101395,NM_130436,NM_130438,XM_005260933,XM_006723976,XM_006723977,XM_006723978,XM_011529483,XM_017028284,XM_017028286,XM_024452057	DYRK1A	dual specificity tyrosine phosphorylation regulated kinase 1A	protein_coding	NP_001334650.1;NP_001334651.1;NP_001334652.1;NP_001387.2;NP_567824.1;NP_569120.1;NP_569122.1;XP_005260990.1;XP_006724039.1;XP_006724040.1;XP_006724041.1;XP_011527785.1;XP_016883773.1;XP_016883775.1;XP_024307825.1	3091	600855	17965	8926	14696	7934	15258	6520	134.344	73.9147	133.395	70.0661	154.535	49.326
NM_000113,XR_929731	TOR1A	torsin family 1 member A	protein_coding	NP_000104.1	3098	605204	1646	982	1566	1113	1226	1291	33.7876	23.4555	40.8591	28.7364	35.5425	29.333
NM_005225	E2F1	E2F transcription factor 1	protein_coding	NP_005216.1	3113	189971	238	168	628	222	149	329	3.79582	3.13209	12.744	4.50863	3.34076	5.87769
NM_004091,XM_005245748,XM_005245749,XM_011540868,XM_011540870,XM_011540871	E2F2	E2F transcription factor 2	protein_coding	NP_004082.1;XP_005245805.1;XP_005245806.1;XP_011539170.1;XP_011539172.1;XP_011539173.1	3114	600426	185	16	545	50	18	84	1.5321	0.145079	5.74871	0.537706	0.208961	0.776779
NM_001243076,NM_001949,XM_005248865,XM_005248866,XM_011514324,XM_011514328,XM_017010330,XR_001743194,XR_001743195,XR_002956265	E2F3	E2F transcription factor 3	protein_coding	NP_001230005.1;NP_001940.1;XP_005248922.1;XP_005248923.1;XP_011512626.1;XP_011512630.1;XP_016865819.1	3115	600427	519	225	584	454	442	277	4.6647	2.31849	6.46535	5.16189	5.72006	2.85184
gene-E2F3P1	E2F3P1	E2F transcription factor 3 pseudogene 1	pseudogene	.	3116	.	18	1	38	3	0	5	0.170653	0.007279	0.473108	0.0257	0	0.044191
NM_001950,XR_002957786	E2F4	E2F transcription factor 4	protein_coding	NP_001941.2	3118	600659	4617	3741	3553	4429	2105	3622	90.957	86.4087	88.1016	111.537	59.0705	80.2593
NM_001083588,NM_001083589,NM_001951	E2F5	E2F transcription factor 5	protein_coding	NP_001077057.1;NP_001077058.1;NP_001942.2	3119	600967	815	405	1118	446	411	758	18.9686	10.3216	33.4329	12.3656	12.9555	18.5297
NM_001278275,NM_001278276,NM_001278277,NM_001278278,NM_198256,NM_212540,NR_103490,XM_017003547,XM_017003548,XM_017003549,XR_001738660	E2F6	E2F transcription factor 6	protein_coding	NP_001265204.1;NP_001265205.1;NP_001265206.1;NP_001265207.1;NP_937987.2;NP_997705.1;XP_016859036.1;XP_016859037.1;XP_016859038.1	3120	602944	432	324	397	280	581	489	5.59072	4.82768	6.60452	4.86489	10.3808	7.07225
NM_001288776,NM_001288778,NM_004424,XM_005255155,XM_005255156,XM_006720858,XM_011522402,XM_011522403,XM_017023010,XM_017023011,XR_001751853,XR_002957787,XR_243266,XR_429636	E4F1	E4F transcription factor 1	protein_coding	NP_001275705.1;NP_001275707.1;NP_004415.4;XP_005255212.1;XP_005255213.1;XP_006720921.1;XP_011520704.1;XP_011520705.1;XP_016878499.1;XP_016878500.1	3121	603022	3690	4421	1994	6360	2487	9263	61.3117	85.1693	41.4747	134.454	57.9024	171.217
NM_001290360,NM_001324101,NM_001324103,NM_001324106,NM_001324107,NM_001324108,NM_001324109,NM_001324111,NM_001364155,NM_001364156,NM_001364157,NM_001364158,NM_001364159,NM_024007,NM_182708,XM_017009192,XM_017009193,XM_017009194,XM_017009195,XM_017009196,XM_017009197,XM_017009199,XM_017009200,XM_017009201,XM_017009202,XM_017009203,XM_017009204,XM_024454390,XM_024454391,XM_024454392,XM_024454393	EBF1	EBF transcription factor 1	protein_coding	NP_001277289.1;NP_001311030.1;NP_001311032.1;NP_001311035.1;NP_001311036.1;NP_001311037.1;NP_001311038.1;NP_001311040.1;NP_001351084.1;NP_001351085.1;NP_001351086.1;NP_001351087.1;NP_001351088.1;NP_076870.1;NP_874367.1;XP_016864681.1;XP_016864682.1;XP_016864683.1;XP_016864684.1;XP_016864685.1;XP_016864686.1;XP_016864688.1;XP_016864689.1;XP_016864690.1;XP_016864691.1;XP_016864692.1;XP_016864693.1;…	3126	164343	5531	543	6337	2238	3621	1006	39.9804	4.26758	55.3547	18.4616	36.9875	8.31741
NM_004951,XM_017020405	GPR183	G protein-coupled receptor 183	protein_coding	NP_004942.1;XP_016875894.1	3128	605741	1510	117	2389	8	649	311	35.94	3.46931	72.3758	0.208059	22.0406	8.18708
NM_001113347,NM_001113348,NM_001113349,NM_001397,XM_006710398,XM_011540872,XM_011540873	ECE1	endothelin converting enzyme 1	protein_coding	NP_001106818.1;NP_001106819.1;NP_001106820.1;NP_001388.1;XP_006710461.1;XP_011539174.1;XP_011539175.1	3146	600423	15944	42002	11394	25695	15202	39930	135.186	413.986	122.445	275.093	180.794	376.233
NM_001113755,NM_001113756,NM_001257988,NM_001257989,NM_001953	TYMP	thymidine phosphorylase	protein_coding	NP_001107227.1;NP_001107228.1;NP_001244917.1;NP_001244918.1;NP_001944.1	3148	131222	3616	697	7473	1043	1573	815	92.658	20.1696	241.719	33.8415	56.6699	22.3422
NM_001398,XM_017026448,XM_024451408,XM_024451409	ECH1	enoyl-CoA hydratase 1	protein_coding	NP_001389.2;XP_016881937.1;XP_024307176.1;XP_024307177.1	3149	600696	6364	4053	3978	4581	3447	9362	213.37	156.208	169.074	190.845	172.935	364.654
NM_004092,XR_002956965	ECHS1	enoyl-CoA hydratase, short chain 1	protein_coding	NP_004083.3	3151	602292	2263	1385	1105	1135	1617	1980	73.728	52.6255	45.3846	46.9172	73.6452	71.6735
NM_001202858,NM_004425,NM_022664	ECM1	extracellular matrix protein 1	protein_coding	NP_001189787.1;NP_004416.2;NP_073155.2	3153	602201	577	410	337	616	547	1849	12.1331	10.0197	8.97139	16.8881	16.2171	42.6944
NM_001258315,NM_001258316,NM_001349094,NM_001349095,NM_001349096,NM_001349097,NM_001349098,NM_001349099,NM_001349100,NM_001349101,NM_001349102,NM_001349103,NM_001349104,NM_018098,XM_005247176,XM_006713524,XM_011512514,XM_011512516,XM_017005831,XM_017005832	ECT2	epithelial cell transforming 2	protein_coding	NP_001245244.1;NP_001245245.1;NP_001336023.1;NP_001336024.1;NP_001336025.1;NP_001336026.1;NP_001336027.1;NP_001336028.1;NP_001336029.1;NP_001336030.1;NP_001336031.1;NP_001336032.1;NP_001336033.1;NP_060568.3;XP_005247233.1;XP_006713587.1;XP_011510816.1;XP_011510818.1;XP_016861320.1;XP_016861321.1	3155	600586	503	215	1286	401	623	242	5.29511	2.42815	16.6703	4.91798	9.03047	2.5433
NM_001005609,NM_001005610,NM_001005612,NM_001005613,NM_001399,XM_006724630,XM_011530885,XM_017029336,XM_017029337,XR_001755660	EDA	ectodysplasin A	protein_coding	NP_001005609.1;NP_001005610.2;NP_001005612.2;NP_001005613.1;NP_001390.1;XP_006724693.1;XP_011529187.1;XP_016884825.1;XP_016884826.1	3157	300451	866	568	280	125	848	479	11.2939	11.1864	4.75438	3.97416	14.823	15.0213
NM_001320730,NM_001400	S1PR1	sphingosine-1-phosphate receptor 1	protein_coding	NP_001307659.1;NP_001391.2	3165	601974	2084	1303	3107	1050	1369	150	30.6668	22.7871	59.5966	19.7973	28.5372	2.46128
NM_001351397,NM_001351398,NM_001351399,NM_001351400,NM_001351401,NM_001351402,NM_001351403,NM_001351404,NM_001351405,NM_001351406,NM_001351407,NM_001351408,NM_001351409,NM_001351410,NM_001351411,NM_001351412,NM_001351413,NM_001351414,NM_001351415,NM_001351416,NM_001351417,NM_001351418,NM_001351419,NM_001351420,NM_001401,NM_057159,XM_005251782,XM_017014404	LPAR1	lysophosphatidic acid receptor 1	protein_coding	NP_001338326.1;NP_001338327.1;NP_001338328.1;NP_001338329.1;NP_001338330.1;NP_001338331.1;NP_001338332.1;NP_001338333.1;NP_001338334.1;NP_001338335.1;NP_001338336.1;NP_001338337.1;NP_001338338.1;NP_001338339.1;NP_001338340.1;NP_001338341.1;NP_001338342.1;NP_001338343.1;NP_001338344.1;NP_001338345.1;NP_001338346.1;NP_001338347.1;NP_001338348.1;NP_001338349.1;NP_001392.2;NP_476500.1;XP_005251839.1;…	3166	602282	3745	27	2949	959	3862	1735	44.0806	0.338575	43.3643	14.1566	63.1827	23.0493
NM_005226	S1PR3	sphingosine-1-phosphate receptor 3	protein_coding	NP_005217.2	3167	601965	1205	192	1719	311	758	439	11.9747	2.22316	21.6865	3.91947	10.606	4.87218
NM_001168319,NM_001955,XM_011514330,XM_011514331,XM_011514332,XM_017010331	EDN1	endothelin 1	protein_coding	NP_001161791.1;NP_001946.3;XP_011512632.1;XP_011512633.1;XP_011512634.1;XP_016865820.1	3176	131240	188	157	217	99	152	233	4.23096	3.87152	5.80495	2.62554	4.49106	5.46461
NM_001302269,NM_001956,NR_126098,XM_017000512,XR_001737015	EDN2	endothelin 2	protein_coding	NP_001289198.1;NP_001947.1;XP_016856001.1	3177	131241	12	39	13	36	13	88	0.405463	1.62224	0.585128	1.5858	0.594124	3.3359
NM_001302455,NM_001302456,NM_207032,NM_207033,NM_207034,XM_005260312,XM_005260313,XM_006723734,XM_011528655,XM_024451847,XM_024451848,XR_002958461,XR_002958462,XR_936513	EDN3	endothelin 3	protein_coding	NP_001289384.1;NP_001289385.1;NP_996915.1;NP_996916.1;NP_996917.1;XP_005260369.1;XP_005260370.1;XP_006723797.1;XP_011526957.1;XP_024307615.1;XP_024307616.1	3178	131242	2035	207	95	131	1173	9	34.8029	4.16388	2.06651	2.82707	28.9786	0.132214
NM_001166055,NM_001354797,NM_001957,NR_045958,NR_148963,NR_148964	EDNRA	endothelin receptor type A	protein_coding	NP_001159527.1;NP_001341726.1;NP_001948.1	3179	131243	1685	328	1227	511	2813	339	18.2646	4.1593	17.4996	7.02213	42.928	4.09444
NM_000115,NM_001122659,NM_001201397,NM_003991	EDNRB	endothelin receptor type B	protein_coding	NP_000106.1;NP_001116131.1;NP_001188326.1;NP_003982.1	3180	131244	2391	1802	3680	4727	2611	460	24.2207	20.8195	47.3302	60.0172	36.8005	4.99106
NM_004426,XM_005253334,XM_011520599,XM_011520600,XM_011520603,XM_017018955,XM_017018956,XM_017018957,XM_017018958	PHC1	polyhomeotic homolog 1	protein_coding	NP_004417.2;XP_005253391.1;XP_011518901.1;XP_011518902.1;XP_011518905.1;XP_016874444.1;XP_016874445.1;XP_016874446.1;XP_016874447.1	3182	602978	16691	15894	8942	21368	13472	13038	152.893	169.98	103.053	250.375	170.363	131.958
NM_001330488,NM_004427,NM_198040	PHC2	polyhomeotic homolog 2	protein_coding	NP_001317417.1;NP_004418.2;NP_932157.1	3183	602979	4151	3674	2159	3799	3643	2457	64.8014	63.1225	42.6007	69.8032	80.4429	37.4176
NM_001402	EEF1A1	eukaryotic translation elongation factor 1 alpha 1	protein_coding	NP_001393.1	3189	130590	40992	18141	27351	15535	29999	23932	502.44	259.248	425.486	241.716	517.523	327.47
NM_001958	EEF1A2	eukaryotic translation elongation factor 1 alpha 2	protein_coding	NP_001949.1	3192	602959	26	0	29	0	26	4725	0.6279	0	0.866188	0	0.884409	128.071
gene-EEF1A1P43	EEF1A1P43	eukaryotic translation elongation factor 1 alpha 1 pseudogene 43	pseudogene	.	3193	.	0	0	0	0	0	0	0	0	0	0	0	0
gene-EEF1B2P1	EEF1B2P1	eukaryotic translation elongation factor 1 beta 2 pseudogene 1	pseudogene	.	3207	.	0	0	0	0	0	0	0	0	0	0	0	0
NM_001037663,NM_001959,NM_021121	EEF1B2	eukaryotic translation elongation factor 1 beta 2	protein_coding	NP_001032752.1;NP_001950.1;NP_066944.1	3208	600655	5747	764	4256	648	2229	1088	304.392	46.6603	277.461	41.2603	164.814	61.8315
gene-EEF1B2P2	EEF1B2P2	eukaryotic translation elongation factor 1 beta 2 pseudogene 2	pseudogene	.	3209	.	13	3	9	2	0	1	0.685407	0.154708	0.557789	0.083214	0	0.046219
NM_001130053,NM_001130055,NM_001130056,NM_001130057,NM_001195203,NM_001289950,NM_001317743,NM_001330646,NM_001960,NM_032378,XM_005250820,XM_005250823,XM_006716519,XM_006716520,XM_006716522,XM_006716523,XM_006716524,XM_006716525,XM_011516905,XM_011516906,XM_017013170,XM_017013171,XM_017013172,XM_024447088,XM_024447089	EEF1D	eukaryotic translation elongation factor 1 delta	protein_coding	NP_001123525.3;NP_001123527.1;NP_001123528.1;NP_001123529.1;NP_001182132.1;NP_001276879.1;NP_001304672.1;NP_001317575.1;NP_001951.2;NP_115754.4;XP_005250877.2;XP_005250880.1;XP_006716582.2;XP_006716583.2;XP_006716585.1;XP_006716586.1;XP_006716587.1;XP_006716588.1;XP_011515207.1;XP_011515208.1;XP_016868659.1;XP_016868660.1;XP_016868661.1;XP_024302856.1;XP_024302857.1	3211	130592	17729	9125	10960	10417	10338	7274	420.595	247.056	423.088	240.342	388.235	160.605
NM_001404	EEF1G	eukaryotic translation elongation factor 1 gamma	protein_coding	NP_001395.1	3213	130593	35552	8894	20285	8331	19795	7972	1058.38	308.693	766.431	314.834	829.361	264.936
NM_001961	EEF2	eukaryotic translation elongation factor 2	protein_coding	NP_001952.1	3214	130610	134946	57878	76389	53247	76160	45144	1839.47	919.828	1321.58	921.391	1461.14	686.978
NM_001201478,NM_006893,XM_005277509,XM_006711196,XM_011509257,XM_011509258,XM_017000530,XM_017000531,XM_017000532,XR_001737023,XR_921751	EIF2D	eukaryotic translation initiation factor 2D	protein_coding	NP_001188407.1;NP_008824.2;XP_005277566.1;XP_006711259.1;XP_011507559.1;XP_011507560.1;XP_016856019.1;XP_016856020.1;XP_016856021.1	6583	613709	3574	1906	2145	3166	2622	1700	77.2424	48.3435	59.2212	88.5289	80.0227	42.0662
NM_004428,NM_182685	EFNA1	ephrin A1	protein_coding	NP_004419.2;NP_872626.1	3221	191164	1034	1178	268	1290	1648	1327	28.6784	38.0859	9.43258	45.4202	64.344	41.0835
NM_001405,XM_017026449,XM_017026450	EFNA2	ephrin A2	protein_coding	NP_001396.2;XP_016881938.1;XP_016881939.1	3222	602756	0	7	0	16	7	5	0	0.087603	0	0.347538	0.101953	0.057127
NM_004952	EFNA3	ephrin A3	protein_coding	NP_004943.1	3223	601381	72	78	59	102	32	31	1.68984	2.15342	1.7464	3.06532	1.04061	0.795301
NM_005227,NM_182689,NM_182690	EFNA4	ephrin A4	protein_coding	NP_005218.1;NP_872631.1;NP_872632.2	3224	601380	417	211	220	311	216	248	14.4828	8.66374	9.54645	13.9605	10.3951	9.50227
NM_001962,XM_006714565,XM_011543250,XM_011543251,XM_017009205	EFNA5	ephrin A5	protein_coding	NP_001953.1;XP_006714628.1;XP_011541552.1;XP_011541553.1;XP_016864694.1	3225	601535	446	54	448	20	1178	57	3.42437	0.460958	4.33387	0.185762	12.9801	0.50496
NM_004429	EFNB1	ephrin B1	protein_coding	NP_004420.1	3226	300035	1031	3471	357	527	499	214	13.4344	52.7338	5.90375	8.7112	9.14714	3.11177
NM_001372056,NM_001372057,NM_001372058,NM_004093,XM_017020406	EFNB2	ephrin B2	protein_coding	NP_001358985.1;NP_001358986.1;NP_001358987.1;NP_004084.1;XP_016875895.1	3227	600527	2148	3035	1823	3541	3170	1430	18.349	29.9601	19.7207	38.483	37.9969	13.6955
NM_001406	EFNB3	ephrin B3	protein_coding	NP_001397.1	3228	602297	8	30	22	54	120	12	0.094095	0.463856	0.371229	0.912536	2.25454	0.169703
NM_001178130,NM_001178131,NM_001357021,NM_001963,XM_005262796,XM_011531707,XM_017007845,XM_017007846,XM_017007847,XM_017007848,XM_017007849,XM_017007850,XM_017007851,XM_017007853,XM_017007854,XM_017007855,XR_001741156,XR_001741157	EGF	epidermal growth factor	protein_coding	NP_001171601.1;NP_001171602.1;NP_001343950.1;NP_001954.2;XP_005262853.1;XP_011530009.1;XP_016863334.1;XP_016863335.1;XP_016863336.1;XP_016863337.1;XP_016863338.1;XP_016863339.1;XP_016863340.1;XP_016863342.1;XP_016863343.1;XP_016863344.1	3229	131530	230	113	76	66	267	283	1.56144	0.88735	0.643167	0.550367	2.56114	2.30469
NM_001407	CELSR3	cadherin EGF LAG seven-pass G-type receptor 3	protein_coding	NP_001398.2	3230	604264	871	735	952	231	767	412	3.1411	3.08858	4.3577	1.05358	3.89211	1.65769
NM_001408	CELSR2	cadherin EGF LAG seven-pass G-type receptor 2	protein_coding	NP_001399.1	3231	604265	29814	54578	7441	32988	25974	7847	116.514	248.679	36.904	163.656	142.863	34.2332
NM_001409,XM_006710406,XM_011540885,XM_011540886,XM_011540887,XM_011540888,XM_017000533	MEGF6	multiple EGF like domains 6	protein_coding	NP_001400.3;XP_006710469.1;XP_011539187.1;XP_011539188.1;XP_011539189.1;XP_011539190.1;XP_016856022.1	3232	604266	2751	139	2473	1157	2534	8049	16.6249	0.894043	17.6212	8.23229	21.4948	54.7691
NM_001271938,NM_001410	MEGF8	multiple EGF like domains 8	protein_coding	NP_001258867.1;NP_001401.2	3233	604267	12082	8985	5521	10606	7965	6067	46.7035	40.4872	27.0831	52.0494	43.3298	26.1784
NM_001080497	MEGF9	multiple EGF like domains 9	protein_coding	NP_001073966.2	3234	604268	5466	7774	6135	1428	9007	3619	37.3451	61.9261	53.2013	12.3854	86.6156	27.5997
NM_001346897,NM_001346898,NM_001346899,NM_001346900,NM_001346941,NM_005228,NM_201282,NM_201283,NM_201284	EGFR	epidermal growth factor receptor	protein_coding	NP_001333826.1;NP_001333827.1;NP_001333828.1;NP_001333829.1;NP_001333870.1;NP_005219.2;NP_958439.1;NP_958440.1;NP_958441.1	3236	131550	16011	17090	5715	8648	12835	15049	84.1782	109.216	35.8639	71.4903	89.3219	115.096
NM_001964	EGR1	early growth response 1	protein_coding	NP_001955.1	3238	128990	263076	90575	80689	46485	160159	280897	3610.05	1449.12	1405.32	809.775	3093.23	4303.23
NM_000399,NM_001136177,NM_001136178,NM_001136179,NM_001321037,XM_011539427	EGR2	early growth response 2	protein_coding	NP_000390.2;NP_001129649.1;NP_001129650.1;NP_001129651.1;NP_001307966.1;XP_011537729.1	3239	129010	30984	1146	9048	660	10262	4511	450.24	19.5117	171.46	12.1068	209.206	73.2488
NM_001199880,NM_001199881,NM_004430,XM_005273425,XM_005273426,XM_011544429	EGR3	early growth response 3	protein_coding	NP_001186809.1;NP_001186810.1;NP_004421.2;XP_005273482.1;XP_005273483.1;XP_011542731.1	3240	602419	14802	513	9129	172	7963	2973	142.241	6.25324	111.257	2.07854	107.607	33.7209
NM_001965	EGR4	early growth response 4	protein_coding	NP_001956.4	3241	128992	41	0	22	0	12	5	0.781198	0	0.532907	0	0.30669	0.098164
NM_001166415,NM_001966,XM_006713525	EHHADH	enoyl-CoA hydratase and 3-hydroxyacyl CoA dehydrogenase	protein_coding	NP_001159887.1;NP_001957.2;XP_006713588.1	3247	607037	1364	223	981	509	1606	470	15.2419	2.86583	14.0609	7.29163	25.4876	5.78163
NM_001412	EIF1AX	eukaryotic translation initiation factor 1A X-linked	protein_coding	NP_001403.1	3250	300186	1982	762	1544	614	1326	370	19.324	8.65645	19.1102	7.59876	18.1936	4.01929
NM_004094	EIF2S1	eukaryotic translation initiation factor 2 subunit alpha	protein_coding	NP_004085.1	3265	603907	3633	1586	3464	1116	3382	1194	37.6443	19.1597	45.5557	14.6723	49.3241	13.8039
NM_001414	EIF2B1	eukaryotic translation initiation factor 2B subunit alpha	protein_coding	NP_001405.1	3257	606686	3845	1922	3503	2220	3007	2158	69.0481	40.2351	79.8388	50.6094	75.993	43.2589
NM_001415	EIF2S3	eukaryotic translation initiation factor 2 subunit gamma	protein_coding	NP_001406.1	3267	300161	10294	4667	8136	4015	5304	2544	128.182	67.7518	128.573	63.4566	92.9457	35.3567
NM_001329090,NM_004431,XM_017000537	EPHA2	EPH receptor A2	protein_coding	NP_001316019.1;NP_004422.2;XP_016856026.1	3386	176946	5029	14370	2501	6061	5869	17868	56.9127	186.612	35.1531	86.1703	91.5745	221.961
NM_001204510,NM_001416	EIF4A1	eukaryotic translation initiation factor 4A1	protein_coding	NP_001191439.1;NP_001407.1	3282	602641	1502	1068	1526	992	838	1363	37.2089	30.9616	47.4396	31.0442	29.0406	37.4113
NM_001967	EIF4A2	eukaryotic translation initiation factor 4A2	protein_coding	NP_001958.2	3284	601102	7737	5343	5326	3303	4789	4147	176.576	142.168	154.278	95.6968	153.829	105.649
NM_001300821,NM_001330654,NM_001417	EIF4B	eukaryotic translation initiation factor 4B	protein_coding	NP_001287750.1;NP_001317583.1;NP_001408.2	3285	603928	6188	2709	5066	2095	4113	3516	69.0242	35.2196	71.718	29.6671	64.533	43.7291
NM_001130678,NM_001130679,NM_001331017,NM_001968	EIF4E	eukaryotic translation initiation factor 4E	protein_coding	NP_001124150.1;NP_001124151.1;NP_001317946.1;NP_001959.1	3287	133440	2685	719	2253	543	2907	480	10.4477	3.25293	11.3194	2.66242	15.5741	1.9944
NM_004095	EIF4EBP1	eukaryotic translation initiation factor 4E binding protein 1	protein_coding	NP_004086.1	3288	602223	210	87	174	132	96	120	10.8867	5.27086	11.4894	8.65829	6.97937	6.92728
NM_004096	EIF4EBP2	eukaryotic translation initiation factor 4E binding protein 2	protein_coding	NP_004087.1	3289	602224	5528	2781	4051	1374	4231	3218	31.7653	18.6284	29.5445	10.0222	34.2178	20.6446
gene-EIF4EP1	EIF4EP1	eukaryotic translation initiation factor 4E pseudogene 1	pseudogene	.	3292	.	0	0	0	0	0	0	0	0	0	0	0	0
NM_001194946,NM_001194947,NM_001291157,NM_004953,NM_182917,NM_198241,NM_198242,NM_198244	EIF4G1	eukaryotic translation initiation factor 4 gamma 1	protein_coding	NP_001181875.2;NP_001181876.1;NP_001278086.2;NP_004944.3;NP_886553.3;NP_937884.2;NP_937885.1;NP_937887.2	3296	600495	27813	23702	18155	22226	17178	18821	222.678	219.625	184.249	225.06	189.843	165.824
NM_001042559,NM_001172705,NM_001418	EIF4G2	eukaryotic translation initiation factor 4 gamma 2	protein_coding	NP_001036024.3;NP_001166176.1;NP_001409.3	3297	602325	27885	13868	22458	14455	23360	17049	314.753	181.188	320.194	207.28	371.224	211.137
NM_001969,NM_183004	EIF5	eukaryotic translation initiation factor 5	protein_coding	NP_001960.2;NP_892116.2	3299	601710	10244	3370	8121	2851	12821	2787	77.2048	29.6049	77.6854	27.2807	136.007	23.449
NM_001143760,NM_001143761,NM_001143762,NM_001370420,NM_001370421,NM_001970,XM_011523710,XM_011523711,XM_011523712,XM_011523713,XM_017024301,XM_024450630,XM_024450631,XM_024450632,XM_024450633,XR_002957981	EIF5A	eukaryotic translation initiation factor 5A	protein_coding	NP_001137232.1;NP_001137233.1;NP_001137234.1;NP_001357349.1;NP_001357350.1;NP_001961.1;XP_011522012.1;XP_011522013.1;XP_011522014.1;XP_011522015.1;XP_016879790.1;XP_024306398.1;XP_024306399.1;XP_024306400.1;XP_024306401.1	3300	600187	5579	3257	4526	1932	2792	1503	157.666	90.9886	158.692	60.7545	109.062	53.5066
gene-EIF5AP3	EIF5AP3	eukaryotic translation initiation factor 5A pseudogene 3	pseudogene	.	3304	.	25	19	31	36	39	69	1.30191	1.14823	2.00164	2.34088	2.85593	3.99423
NM_001971	CELA1	chymotrypsin like elastase 1	protein_coding	NP_001962.3	3308	130120	0	0	0	5	0	0	0	0	0	0.278195	0	0
NM_001972,XM_011527775,XM_011527776	ELANE	elastase, neutrophil expressed	protein_coding	NP_001963.1;XP_011526077.1;XP_011526078.1	3309	130130	36	0	0	0	21	0	0.893101	0	0	0	0.744947	0
NM_030666,NR_073111,NR_073112,XM_011514333,XM_011514334,XM_011514335	SERPINB1	serpin family B member 1	protein_coding	NP_109591.1;XP_011512635.1;XP_011512636.1;XP_011512637.1	3311	130135	3110	1306	3412	1294	2929	1385	51.382	25.2747	73.5803	27.0954	68.4615	25.5713
NM_001171195,NM_001171197,NM_001351455,NM_001351456,NM_001351457,NM_001351458,NM_001351459,NM_001351460,NM_001351461,NM_001351462,NM_001351463,NM_001351464,NM_001351465,NM_001351466,NM_001351467,NM_001351468,NM_001351469,NM_001351470,NM_001351471,NM_001351472,NM_001351473,NM_001351474,NM_001351475,NM_001351476,NM_001351477,NM_001351478,NM_004432,XM_005251393,XM_006716735,XM_011517776,XM_011517778…	ELAVL2	ELAV like RNA binding protein 2	protein_coding	NP_001164666.1;NP_001164668.1;NP_001338384.1;NP_001338385.1;NP_001338386.1;NP_001338387.1;NP_001338388.1;NP_001338389.1;NP_001338390.1;NP_001338391.1;NP_001338392.1;NP_001338393.1;NP_001338394.1;NP_001338395.1;NP_001338396.1;NP_001338397.1;NP_001338398.1;NP_001338399.1;NP_001338400.1;NP_001338401.1;NP_001338402.1;NP_001338403.1;NP_001338404.1;NP_001338405.1;NP_001338406.1;NP_001338407.1;NP_004423…	3313	601673	20	71	19	175	43	17	0.205372	0.880456	0.248967	2.40694	0.611684	0.172383
NM_001419,XR_001753627,XR_001753628	ELAVL1	ELAV like RNA binding protein 1	protein_coding	NP_001410.2	3312	603466	5786	4428	4486	4125	3798	5742	41.1361	40.9396	44.6157	37.2307	38.4658	46.3948
NM_001420,NM_032281,XM_011527778,XM_024451410,XM_024451411,XM_024451412,XM_024451413	ELAVL3	ELAV like RNA binding protein 3	protein_coding	NP_001411.2;NP_115657.2;XP_011526080.1;XP_024307178.1;XP_024307179.1;XP_024307180.1;XP_024307181.1	3314	603458	0	40	9	0	6	0	0	0.407915	0.099425	0	0.061782	0
[truncated: 44,941 more rows]
